# Supplementary material for: Escherichia coli type I toxin TisB exclusively controls proton depolarization following antibiotic induced DNA damage
Source: Sci Rep. 2025 Apr 14;15:12774. doi: 10.1038/s41598-025-96136-x (PMC11997105; doi:10.1038/s41598-025-96136-x)
Supplement: Supplementary file 2 — Supplementary Information 2. [file 41598_2025_96136_MOESM2_ESM.xlsx]

## Sheet: Cover Page
	Escherichia coli type I toxin TisB exclusively controls proton depolarization following antibiotic induced DNA damage.
	Tekle Airgecho Lobie1,2,3, Charlotte Solum Krog1, Kirsten Skarstad1, Magnar Bjørås1,2,3,* and James Alexander Booth,1,2,*
	1Department of Microbiology, University of Oslo, and Oslo University Hospital, Rikshospitalet, Oslo, Norway
	2Department of Clinical and Molecular Medicine, Norwegian University of Science and Technology, Trondheim, Norway.
	3Centre for Embryology and Healthy Development, University of Oslo, Oslo 0373, Norway.
	*Corresponding Authors (james.booth@ntnu.no & magnar.bjoras@ntnu.no)

## Sheet: Figure 1
a	BW25113
	Biological Replicate	pH	FL1-A	FSC-A
	1	5.2	22652.1	31628.6
		5.5	26363.2	31679.2
		5.7	26805.4	34122.1
		6	12446.4	35632.1
		6.5	5430.58	36547
		7	2804.03	32777.3
		7.5	1674.42	29261
		8	1196.98	25516.8
	2	5.2	22812.3	28413
		5.5	28348.5	30292.6
		5.7	26701.4	34976.3
		6	21153	36886
		6.5	6269.49	35670.7
		7	3226.63	32215.7
		7.5	1943.85	28721.1
		8	1132.73	25220.5
	3	5.2	30671.5	30142.5
		5.5	30187.7	33077.6
		5.7	26387.9	34303
		6	16899	37296.4
		6.5	7752.78	35355.6
		7	3165.67	30720.3
		7.5	2479.47	28954.4
		8	1386.17	24753.7
	4	5.2	30454.2	29493.2
		5.5	35063	31340.1
		5.7	33933.1	35130.9
		6	21730.4	36619
		6.5	9333.72	36838.8
		7	4587.49	31957.9
		7.5	2807.14	32899.5
		8	1441.64	24746.5
b	BW25113
	OD600	Biological Replicate	FL1-A DiBAC4(3)	FSC-A
	0.21	1	68188.3	23966.6
	0.69	1	37213.8	26176.8
	1.45	1	4960.96	23324.2
	2.56	1	607.92	20195.2
	0.08	2	84020.1	30084.7
	0.58	2	71362.4	27281.2
	1.42	2	23907.1	23688.3
	2.62	2	2391.05	19110.5
	0.17	3	86467.5	25856.5
	0.43	3	170714	34922.1
	0.93	3	167135	41337.2
	2.04	3	791.14	41861.6
			Time following treatment / FLA- 1 (DiBAC4(3))												Time following treatment / FSC-A												Time following treatment / (FLA-1/FSC-A)											Time following treatment / mean
c&d	Strain	Biological replicate	0	15	35	60	95	130	190	260	305		Strain	Biological replicate	0	15	35	60	95	130	190	260	305		Strain	Biological replicate	0	15	35	60	95	130	190	260	305		Strain	0	15	35	60	95	130	190	260	305
	MG1655	1	383.82	384.77	413.22	470.36	1348.05	4557.14	22589.8	38479.2	44162.6		MG1655	1	18939.1	18338	21656.7	25556.7	29656.4	29426.5	26535.6	25190.8	21296.1		MG1655	1	0.0202661	0.0209821	0.0190805	0.0184046	0.0454557	0.154865	0.851302	1.52751	2.07374		MG1655	0.0198952	0.0185143	0.0192433	0.0209569	0.051786	0.185836	0.852372	1.95247	2.30882
		2	365.01	303.95	337.46	465.35	1659.25	4638.22	17454.5	40914.4	44242.7			2	19969	18164.7	20429.6	24703.7	26081.7	26380.4	27781.3	23397.5	21830.3			2	0.0182788	0.016733	0.0165182	0.0188373	0.0636175	0.175821	0.628283	1.74867	2.02666		tisB	0.022436	0.0222801	0.0266369	0.0369197	0.0638217	0.0797016	0.0928306	0.10294	0.0890487
		3	380.82	312.89	360.86	591.17	1309.51	6075.07	26209.5	53756.8	53974.4			3	17935.2	17434.1	21102.8	25608.7	27970	29540.8	25792	20242.1	19819.4			3	0.0212331	0.017947	0.0171001	0.0230848	0.0468183	0.20565	1.01619	2.65569	2.72332		istR	0.0219672	0.0275382	0.0276849	0.0417064	0.122604	0.325975	1.1274	1.71073	1.8848
		4	375.89	334.62	477.59	506.13	1386.82	5692.66	23851	45260.6	51221.3			4	18981.5	18190.6	19674.7	21536.5	27058.6	27499.6	26103.4	24100.3	21239.9			4	0.019803	0.0183952	0.0242743	0.0235011	0.0512525	0.207009	0.913714	1.87801	2.41156
	tisB	1	344.77	321.63	399.36	662.3	1102.46	1209.43	1646.14	1863.04	1767.29		tisB	1	14376.4	13388.5	14622.9	15829.1	16431.5	17058.7	16567.9	17725	18950.6		tisB	1	0.0239816	0.0240228	0.0273105	0.0418406	0.0670942	0.0708983	0.0993572	0.105108	0.0932579			Time following treatment / T-test (two tail, unpaired)
		2	349.19	329.21	444.49	708.23	1233.09	1751.82	1950.33	2232.07	1894.05			2	14184.5	13730.6	14923.3	18000.7	18808.8	17592.5	17050.8	18867	18029.1			2	0.0246178	0.0239764	0.029785	0.0393445	0.0655591	0.0995778	0.114384	0.118305	0.105055		tisB vs istR	0.835476	0.0896429	0.821997	0.400332	0.000767745	0.000103143	0.000371678	0.00024127	0.00077995
		3	305.75	294.81	434.11	693.25	1355.69	1709.35	1860.88	2106.83	1631.42			3	15768.4	14761.8	15531.2	19816.2	20463.6	19801.9	19223.2	20534	19453.6			3	0.01939	0.0199711	0.0279508	0.034984	0.0662489	0.0863224	0.0968041	0.102602	0.0838622		MG1655 vs istR	0.31931	0.0123003	0.106525	0.0057624	0.000385453	0.00283243	0.147835	0.48	0.246458
		4	331.86	316.27	375.21	581.85	1191.41	1223.58	1295.47	1833.32	1689.1			4	15254.7	14953.7	17450.6	18465.6	21130.1	19732.6	21314.9	21380.8	22819.6			4	0.0217546	0.0211499	0.0215013	0.0315099	0.0563844	0.062008	0.0607776	0.0857462	0.0740198
	istR	1	360.58	409.8	459.08	727.51	2516.21	5574.33	19189.5	25750.5	26235.8		istR	1	14181.4	13689.2	16224.1	18019.3	17465.9	16655.3	16160	14572.8	14898.5		istR	1	0.0254263	0.0299359	0.0282961	0.0403738	0.144064	0.334688	1.18747	1.76703	1.76096
		2	389.88	459.73	578.55	914.88	2450.41	6967.59	25451.5	36019.2	38684.5			2	16023.9	14016.3	14833.7	17506.2	18912.5	18539.9	17527.7	15843.7	14393.5			2	0.0243311	0.0327998	0.0390024	0.0522605	0.129565	0.375816	1.45208	2.27341	2.68764
		3	323.65	358.46	408.29	954.01	2539.73	6935.32	19273.4	25405.7	26253.2			3	18462.3	16295.2	19249.3	21323.3	22229.9	20375	17275.6	17598.3	14834.2			3	0.0175303	0.0219978	0.0212107	0.0447402	0.114248	0.340383	1.11564	1.44364	1.76978
		4	363.14	409.37	426.23	652.6	2177.38	5932.46	16960.8	25455.2	25937.9			4	17644.2	16104.8	19173.2	22158.9	21234.5	23447.2	22482.3	18732.8	19637.5			4	0.0205813	0.0254192	0.0222305	0.0294509	0.10254	0.253014	0.754405	1.35885	1.32084
	Strain	Biological replicate	FL1-A DiBAC4(3)	FSC-A	FL1-A/FSC-A	Strain	p value (ANOVA-dunnett's test) vs MG1655
e	agrB::kan	1	1437.08	21798	0.0659271	agrB::kan
		2	2552.17	22723.7	0.112313	agrB::kan
		3	1901.76	20941.9	0.0908113	agrB::kan
		4	2334.21	22711.5	0.102777	agrB::kan	0.1716
	dinQ::kan	1	1205.02	21631.3	0.0557071	dinQ::kan
		2	1003.18	20843.9	0.0481283	dinQ::kan
		3	546	19763	0.0276273	dinQ::kan
		4	649.76	20904.5	0.0310822	dinQ::kan	<0,0001
	IbsA::kan	1	865.98	18833.4	0.045981	IbsA::kan
		2	1028.47	20446.7	0.0503	IbsA::kan
		3	1494.55	19960.3	0.0748762	IbsA::kan
		4	1333.93	20054.5	0.0665154	IbsA::kan	0.0001
	IbsB::kan	1	2870.34	22727.5	0.126294	IbsB::kan
		2	3770.5	23365.6	0.16137	IbsB::kan
		3	3348.16	23108.9	0.144886	IbsB::kan
		4	3313.93	23450.4	0.141316	IbsB::kan	0.6312
	ibsC::kan	1	2715.36	22500.1	0.120682	ibsC::kan
		2	3330.08	22443.4	0.148377	ibsC::kan
		3	3228.18	22279.1	0.144897	ibsC::kan
		4	3712.04	22466.2	0.165227	ibsC::kan	0.5556
	ibsD::kan	1	4006.18	23330	0.171718	ibsD::kan
		2	4533.8	24299.8	0.186578	ibsD::kan
		3	4351.82	23238.7	0.187266	ibsD::kan
		4	4337.49	22951.8	0.188983	ibsD::kan	0.0004
	ibsE::kan	1	3426.95	22249.6	0.154023	ibsE::kan
		2	4169.88	23588.2	0.176778	ibsE::kan
		3	3831.37	23101.2	0.165851	ibsE::kan
		4	2324.33	21111.1	0.1101	ibsE::kan	0.2371
	ldrD::kan	1	1890.62	14588.2	0.129599	ldrD::kan
		2	2127.7	12461.2	0.170746	ldrD::kan
		3	1847.13	13021.4	0.141854	ldrD::kan
		4	2477.93	12904.3	0.192024	ldrD::kan	0.0789
	rdlD::kan	1	1820.57	13201.1	0.13791	rdlD::kan
		2	2091.41	13473.6	0.155222	rdlD::kan
		3	2322.85	13425.3	0.173021	rdlD::kan
		4	2053.82	12392.1	0.165736	rdlD::kan	0.0874
	ohsC::kan	1	2068.54	11696.9	0.176845	ohsC::kan
		2	2114.32	11951.9	0.176902	ohsC::kan
		3	1858.14	11853	0.156766	ohsC::kan
		4	2295.29	11834.4	0.193951	ohsC::kan	0.0021
	tisB::kan	1	1041.86	12258.3	0.0849919	tisB::kan
		2	702.76	11563.5	0.0607742	tisB::kan
		3	802.02	12632.8	0.0634871	tisB::kan
		4	917.92	12146.7	0.0755692	tisB::kan	0.0024
	istR::kan	1	3074.68	13186.9	0.233162	istR::kan
		2	3108.87	12639.6	0.245962	istR::kan
		3	3899.57	13545	0.287898	istR::kan
		4	3628.48	13139.2	0.276157	istR::kan	<0,0001
	shoB::kan	1	2352.71	12829.6	0.183382	shoB::kan
		2	2655.71	12830	0.206992	shoB::kan
		3	2404.97	13640.3	0.176313	shoB::kan
		4	2412.55	13446.3	0.179421	shoB::kan	0.0002
	MG1655	1	1825.17	17237.7	0.105882	MG1655
		2	2175.45	17962	0.121114	MG1656
		3	2320.97	16572.1	0.140053	MG1657
		4	2133.27	16853.1	0.12658	MG1658

## Sheet: Figure 2
a	BW25113	#1					#2				#3					istR	#1					#2				#3					tisB	#1					#2				#3					recA	#1
	Time	pH	FL1-A	FSC-A	FL1-A/FSC-A	pH depolarisation	FL1-A	FSC-A	FL1-A/FSC-A	pH depolarisation	FL1-A	FSC-A	FL1-A/FSC-A	pH depolarisation		Time	pH	FL1-A	FSC-A	FL1-A/FSC-A	pH depolarisation	FL1-A	FSC-A	FL1-A/FSC-A	pH depolarisation	FL1-A	FSC-A	FL1-A/FSC-A	pH depolarisation		Time	pH	FL1-A	FSC-A	FL1-A/FSC-A	pH depolarisation	FL1-A	FSC-A	FL1-A/FSC-A	pH depolarisation	FL1-A	FSC-A	FL1-A/FSC-A	pH depolarisation		Time	pH	FL1-A	FSC-A
	0	5.7	1205.58	25384.1	0.0474935	-0.0680018	1251.1	29409.2	0.042541	-0.116154	1118.04	25717.5	0.0434739	-0.110172		0	5.7	1029.21	21886.7	0.0470246	-0.0318203	1167.7	28149.6	0.0414819	-0.0138651	1142.01	27565.5	0.0414289	0.0402943		0	5.7	1031.72	23922.9	0.0431268	-0.034703	1134.11	28315.5	0.0400527	0.0119657	1208.31	28034.4	0.043101	-0.020782		0	5.7	958.81	34622
	0	8	962.43	21642.5	0.0444695		1125.17	29521.2	0.038114		953.13	24339.6	0.0391596			0	8	875.5	19210.4	0.0455744		1123.82	27467.4	0.0409146		1107.03	25644.5	0.0431684			0	8	993.5	23836.1	0.0416804		1084.49	26752.6	0.0405377		1228.75	29101.1	0.0422235			0	8	902.81	34418.3
	30	5.7	1312.16	22974.3	0.0571143	-0.0832411	2158.89	32911.9	0.065596	-0.163368	1503.32	25820.2	0.0582225	-0.105001		30	5.7	1140.81	22604.6	0.050468	-0.0785552	1662	29375.4	0.0565779	-0.0528708	1925.91	27016.4	0.0712867	-0.038156		30	5.7	1070.87	25089.1	0.0426826	-0.00485567	1360.84	29102.2	0.0467608	-0.0683007	1519.37	29401.2	0.0516771	-0.0618521		30	5.7	960.05	30354.2
	30	8	1244.84	23609.9	0.0527254		2039.59	36172.8	0.0563846		1399	26551.5	0.05269			30	8	1089.31	23279.7	0.0467922		1605.25	29872.4	0.0537368		1936.25	28197.8	0.0686667			30	8	1004.17	23640.7	0.0424764		1312.63	29988.5	0.0437712		1510.25	31032.3	0.048667			30	8	895.53	30595.7
	60	5.7	3276.23	28491.2	0.114991	-0.052347	6932.98	39991.8	0.17336	-0.122094	3026.65	29642.7	0.102105	-0.0499707		60	5.7	3451.82	27674.7	0.124728	-0.11042	4591.25	34431.4	0.133345	-0.0725784	5009.34	32455.4	0.154345	-0.00385194		60	5.7	1720.51	25099.1	0.0685486	-0.0422815	3451.54	33746.4	0.102279	-0.0152955	3295.81	35332	0.0932811	-0.0410483		60	5.7	942.8	29772.4
	60	8	3167.57	28988.2	0.109271		6627.74	42898.8	0.154497		2876.08	29575.6	0.0972452			60	8	3420.73	30453.8	0.112325		4493.92	36147.5	0.124322		5323.51	34623.8	0.153753			60	8	1597.35	24287.7	0.0657678		3299.54	32753.7	0.100738		3269.56	36489.4	0.089603			60	8	891.45	30120.2
	90	5.7	3808.01	33006.4	0.115372	0.26765	11698.6	39013.7	0.299859	-0.00994392	4698.14	33100.9	0.141934	0.0482372		90	5.7	5138.09	34554.3	0.148696	0.261271	6479.52	38213.1	0.169563	0.176521	5030.71	39206.3	0.128314	0.484534		90	5.7	3719.03	30449.2	0.122139	-0.0391389	5732.36	35490.2	0.16152	-0.0228059	6244.34	39724.1	0.157193	0.010827		90	5.7	1129.33	35436.9
	90	8	4973.78	31572.2	0.157536		12151.7	40927.8	0.296906		4761.33	31927.9	0.149128			90	8	6679.72	33185.2	0.201286		7641.32	37110	0.20591		9080.99	36480.4	0.248928			90	8	3785.73	32208.4	0.117539		5357.22	33924	0.157918		5929.32	37311.7	0.158913			90	8	972.6	32260.1
	120	5.7	2375.12	34324.7	0.0691957	0.636294	10657	41862.8	0.25457	0.244661	3721.9	35957	0.10351	0.451589		120	5.7	2855.22	33951.4	0.0840973	0.652803	5146.78	40721.3	0.12639	0.51121	2619.6	39479.5	0.0663535	0.756526		120	5.7	5021.99	29777.6	0.16865	-0.0541064	7132.64	36774.2	0.193958	-0.0660423	6959.59	37378.4	0.186193	0.0511973		120	5.7	954.01	29724.7
	120	8	5877.53	30893.4	0.190252		14707.4	43638.7	0.337027		6046.83	32037.1	0.188745			120	8	7671.8	31673.1	0.242218		9071.66	35082.8	0.258578		9513.82	34909.5	0.272528			120	8	4728.26	29552.9	0.159993		6705.48	36855.1	0.181942		7350.01	37454.2	0.19624			120	8	907.2	30125.8
	150	5.7	1444.36	34866.1	0.041426	0.782607	5672.92	43850.2	0.129371	0.649669	2176.84	38701.2	0.0562474	0.690779		150	5.7	1827.2	36221.9	0.0504446	0.790709	1838.49	41636.3	0.044156	0.804683	1885.66	38295.5	0.0492397	0.802252		150	5.7	5962.63	31467.5	0.189485	0.0348771	7982.01	36493.8	0.218722	-0.0619899	7299.35	37041.7	0.197057	0.0565433		150	5.7	897.45	27334.4
	150	8	5941.01	31177	0.190558		15216.8	41206.7	0.369281		6263.88	34435.8	0.1819			150	8	7528.38	31234.8	0.241026		9726.74	43024.7	0.226074		8668.01	34810.9	0.249003			150	8	5809.23	29588.7	0.196333		7688.73	37332.1	0.205955		7548.45	36139.9	0.208868			150	8	816.69	26061
	180	5.7	1076.14	34605.5	0.0310974	0.829516	3066.75	43102.8	0.0711498	0.789664	1499.33	36116.5	0.0415137	0.769418		180	5.7	1584.68	35720.9	0.0443629	0.798296	1363.16	39992.7	0.0340852	0.841141	1658.69	37504.9	0.0442259	0.81136		180	5.7	6593.57	33720.5	0.195536	-0.00363369	8683.96	39582.2	0.21939	0.017419	7901.21	37502.1	0.210687	0.0312425		180	5.7	940.78	30026.2
	180	8	5420.52	29716.7	0.182406		13311.4	39351.8	0.338267		5623.45	31234.6	0.180039			180	8	6873.8	31253	0.21994		7352.03	34265.2	0.214563		7505.19	32012.5	0.234446			180	8	6272.94	32197.4	0.194828		8053.83	36070.6	0.22328		7995.04	36761.9	0.217482			180	8	945.6	30372.1
	210	5.7	973.32	31730	0.030675	0.804962	1980.1	41844.7	0.0473202	0.833123	1180.39	34538.3	0.0341763	0.78101		210	5.7	1376.65	34596.6	0.0397915	0.79981	1103.25	38278.6	0.0288216	0.820828	1383.65	35392.3	0.0390946	0.805584		210	5.7	6568.71	32710.4	0.200814	-0.00870973	8839.4	39456.4	0.224029	-0.0349564	7890.79	37065	0.212891	0.0390535		210	5.7	866.57	26369.1
	210	8	4297.27	27322.9	0.157277		9527.55	33599.3	0.283564		4576.82	29326.7	0.156063			210	8	5703.54	28694.3	0.198769		4859.21	30207.6	0.16086		5820.55	28945.3	0.201088			210	8	5983.03	30053.3	0.19908		8265.05	38182.3	0.216463		7768.09	35063.6	0.221543			210	8	790.8	25271.8
	240	5.7	905.06	30349.7	0.029821	0.776954	1415.95	36466	0.0388293	0.796882	809.47	31699.9	0.0255354	0.786461		240	5.7	1296.59	34066.7	0.0380603	0.778381	762.73	33653.6	0.0226641	0.803335	1204.46	32104	0.0375175	0.766121		240	5.7	6931.77	34145.1	0.203009	0.010418	8795.98	37977.1	0.231613	-0.0355186	7727.94	34785.2	0.222162	0.00428161		240	5.7	872.14	26709.3
	240	8	3204.65	23969.1	0.133699		5699.65	29815.2	0.191166		3232.31	27030	0.119582			240	8	4698.81	27360.4	0.171738		3132.45	27181.4	0.115242		4063.23	25329.6	0.160414			240	8	6199.81	30221.4	0.205146		8437.24	37722.1	0.223668		7993.23	35825.3	0.223117			240	8	836.15	26586.9
	270	5.7	785.86	29725.1	0.0264376	0.758929	1039.2	34860.8	0.02981	0.784575	766.35	30412.2	0.0251987	0.753981		270	5.7	1165	32777.5	0.0355426	0.766801	634.08	31236.4	0.0202994	0.770961	997.12	28512.4	0.0349714	0.746025		270	5.7	6865.01	31834.3	0.215648	-0.0423293	8998.59	39000.1	0.230733	0.00308362	7861.8	35685.9	0.220306	0.0539384		270	5.7	889.89	26885.9
	270	8	2495.52	22755.4	0.109667		3843.96	27778.7	0.138378		2440.38	23825.8	0.102426			270	8	3933.8	25810	0.152414		2172.54	24512.8	0.0886287		3299.68	23963.5	0.137696			270	8	6182.92	29885	0.20689		8242.96	35615	0.231446		7826.77	33610.6	0.232866			270	8	840.23	26409.4
	300	5.7	759.03	28038.7	0.0270708	0.722747	851.48	34415.7	0.024741	0.77381	721.65	28704	0.0251411	0.723971		300	5.7	985.29	28409.8	0.0346813	0.73799	561.43	30245.4	0.0185625	0.735016	917.57	28026	0.0327399	0.730977		300	5.7	6657.35	30459.9	0.218561	-0.0387619	9247.48	39800.9	0.232343	0.0168762	7779.21	34739.9	0.223927	0.0224672		300	5.7	946.12	29063.1
	300	8	2020.33	20691.7	0.0976394		2932.87	26813.2	0.109382		2055.27	22565.2	0.0910816			300	8	3070.92	23200.2	0.132366		1619.32	23116.1	0.0700516		2735.98	22481.5	0.121699			300	8	6314.83	30012.6	0.210406		8839.28	37402	0.236332		8004.87	34944.5	0.229074			300	8	899.03	28230.6
	330	5.7	745.54	26608.5	0.0280189	0.66236	709.91	31974.7	0.0222023	0.727003	661.95	27686	0.0239092	0.703703		330	5.7	876.4	26327.3	0.0332887	0.72457	439.68	26979.8	0.0162967	0.720308	828.46	28034.4	0.0295516	0.709395		330	5.7	6293.08	27848.8	0.225973	-0.0652915	9204.14	38874.8	0.236764	-0.00935936	7945.37	35264.9	0.225305	0.0634337		330	5.7	812.62	24226.6
	330	8	1600.26	19283.8	0.0829845		2104.32	25874.6	0.0813277		1747.86	21660.5	0.0806935			330	8	2552.4	21118.5	0.120861		1371.13	23532.1	0.0582664		2219.92	21830.3	0.10169			330	8	6495.71	30622.4	0.212123		8666.91	36948.4	0.234568		8422.39	35010.8	0.240565			330	8	937.75	28991.5
	360	5.7	636.98	27384.2	0.0232609	0.740169	574.49	30807.8	0.0186475	0.697588	598.43	25855.5	0.0231452	0.673147		360	5.7	768.65	25199.4	0.0305027	0.712321	423.56	27301.3	0.0155143	0.697828	711.72	26028.9	0.0273435	0.68452		360	5.7	7114.11	32259.3	0.220529	-0.0230023	8960.27	37137.2	0.241275	-0.0218075	8267.43	38210.3	0.216366	0.0776624		360	5.7	810.72	23745.3
	360	8	1550.58	17320.4	0.0895231		1549.75	25132.7	0.0616627		1469.25	20748.5	0.0708123			360	8	2070.07	19523.4	0.10603		1113.21	21682	0.0513426		1765.4	20368.6	0.0866725			360	8	6625.79	30736.1	0.21557		8609.95	36463.5	0.236125		8413.73	35866.5	0.234585			360	8	923.33	28179.4
			Time														Time following treatment / T-test (two tail, unpaired)
	Strain	Replicate	0	30	60	90	120	150	180	210	240	270	300	330	360		0	30	60	90	120	150	180	210	240	270	300	330	360
	BW25113	1	-0.0680018	-0.0832411	-0.052347	0.26765	0.636294	0.782607	0.829516	0.804962	0.776954	0.758929	0.722747	0.66236	0.740169	BW25113 vs istR	0.0219285	0.0852971	0.765107	0.175125	0.216269	0.0815501	0.39415	0.891247	0.753914	0.727673	0.761118	0.353045	0.810788
		2	-0.116154	-0.163368	-0.122094	-0.00994392	0.244661	0.649669	0.789664	0.833123	0.796882	0.784575	0.77381	0.727003	0.697588	BW25113 vs tisB	0.0151624	0.082219	0.171978	0.237631	0.0172077	0.000200702	2.7552e-06	6.77655e-06	8.71833e-07	1.31978e-05	8.77629e-06	7.38085e-05	5.71496e-05
		3	-0.110172	-0.105001	-0.0499707	0.0482372	0.451589	0.690779	0.769418	0.78101	0.786461	0.753981	0.723971	0.703703	0.673147	recA vs tisB	0.515873	0.664758	0.605807	0.804701	0.819858	0.812594	0.651684	0.897237	0.466827	0.789146	0.504928	0.633798	0.421979
	istR	1	-0.0318203	-0.0785552	-0.11042	0.261271	0.652803	0.790709	0.798296	0.79981	0.778381	0.766801	0.73799	0.72457	0.712321
		2	-0.0138651	-0.0528708	-0.0725784	0.176521	0.51121	0.804683	0.841141	0.820828	0.803335	0.770961	0.735016	0.720308	0.697828
		3	0.0402943	-0.038156	-0.00385194	0.484534	0.756526	0.802252	0.81136	0.805584	0.766121	0.746025	0.730977	0.709395	0.68452
	tisB	1	-0.034703	-0.00485567	-0.0422815	-0.0391389	-0.0541064	0.0348771	-0.00363369	-0.00870973	0.010418	-0.0423293	-0.0387619	-0.0652915	-0.0230023
		2	0.0119657	-0.0683007	-0.0152955	-0.0228059	-0.0660423	-0.0619899	0.017419	-0.0349564	-0.0355186	0.00308362	0.0168762	-0.00935936	-0.0218075
		3	-0.020782	-0.0618521	-0.0410483	0.010827	0.0511973	0.0565433	0.0312425	0.0390535	0.00428161	0.0539384	0.0224672	0.0634337	0.0776624
	recA	1	-0.0557807	-0.0805763	-0.0699573	-0.0570522	-0.0657891	-0.0476922	-0.00636426	-0.0502174	-0.0382645	-0.0403296	-0.0222344	-0.0369962	-0.0419995
		2	0.00706122	-0.0136152	0.0170948	0.0242454	0.00113922	0.0346101	0.0605419	0.0408813	0.0602783	0.107	0.0795262	0.108811	0.0901757
		3	0.117001	0.00535317	0.00157607	0.0043113	0.0298347	0.00922829	0.0227946	-0.00935168	0.0367326	-0.00690205	0.0209421	0.00522444	0.178091
	recB	1	-0.0558962	0.0440501	-0.00606837	-0.0663625	-0.0564268	-0.0589211	-0.034305	-0.0697015	-0.115417	-0.107884	0.0248044	-0.0253108	-0.0609362
		2	-0.0984017	-0.00671542	-0.0538817	-0.0584174	-0.0389094	-0.0247327	0.00616803	0.0519103	-0.066939	-0.143816	-0.0468727	-0.0181169	0.0362108
		3	-0.0110218	0.00914477	0.0339237	-0.0388207	0.0467969	0.0658739	-0.0722165	0.0686111	0.0733064	0.1303	0.0651359	0.0424507	0.0911894
	recC	1	-0.0719334	0.0145556	0.0410207	-0.0365972	-0.0771973	0.00704094	-0.0570991	-0.0672539	-0.0476561	0.037817	0.0154334	-0.0595737	-0.0400433
		2	0.0180797	0.00339818	-0.050226	-0.0281231	-0.0730884	-0.0637643	-0.003946	-0.0152204	0.0793034	-0.0043802	-0.0713991	0.000395796	0.0116986
		3	-0.0179482	-0.0202491	0.014989	0.0124946	-0.0337325	0.0548782	0.0396809	0.137304	0.0773094	0.115767	0.0664749	0.050194	0.0237456
b-f	BW25113		#1			#2			#3				istR		#1			#2			#3				tisB		#1			#2			#3				recA		#1			#2			#3				recB
	Time	pH	FL1-A	FSC-A	FL1-A/FSC-A	FL1-A	FSC-A	FL1-A/FSC-A	FL1-A	FSC-A	FL1-A/FSC-A		Time	pH	FL1-A	FSC-A	FL1-A/FSC-A	FL1-A	FSC-A	FL1-A/FSC-A	FL1-A	FSC-A	FL1-A/FSC-A		Time	pH	FL1-A	FSC-A	FL1-A/FSC-A	FL1-A	FSC-A	FL1-A/FSC-A	FL1-A	FSC-A	FL1-A/FSC-A		Time	pH	FL1-A	FSC-A	FL1-A/FSC-A	FL1-A	FSC-A	FL1-A/FSC-A	FL1-A	FSC-A	FL1-A/FSC-A		Time
	0	8	962.43	21642.5	0.0444695	1125.17	29521.2	0.038114	953.13	24339.6	0.0391596		0	8	875.5	19210.4	0.0455744	1123.82	27467.4	0.0409146	1107.03	25644.5	0.0431684		0	8	993.5	23836.1	0.0416804	1084.49	26752.6	0.0405377	1228.75	29101.1	0.0422235		0	8	902.81	34418.3	0.0262305	842.4	35205.4	0.0239282	737.18	36310.3	0.0203022		0
	30	8	1244.84	23609.9	0.0527254	2039.59	36172.8	0.0563846	1399	26551.5	0.05269		30	8	1089.31	23279.7	0.0467922	1605.25	29872.4	0.0537368	1936.25	28197.8	0.0686667		30	8	1004.17	23640.7	0.0424764	1312.63	29988.5	0.0437712	1510.25	31032.3	0.048667		30	8	895.53	30595.7	0.0292698	720.98	30464.5	0.0236662	732.32	32078.4	0.0228291		30
	60	8	3167.57	28988.2	0.109271	6627.74	42898.8	0.154497	2876.08	29575.6	0.0972452		60	8	3420.73	30453.8	0.112325	4493.92	36147.5	0.124322	5323.51	34623.8	0.153753		60	8	1597.35	24287.7	0.0657678	3299.54	32753.7	0.100738	3269.56	36489.4	0.089603		60	8	891.45	30120.2	0.0295964	724.36	31374.5	0.0230875	737.16	31663.3	0.0232812		60
	90	8	4973.78	31572.2	0.157536	12151.7	40927.8	0.296906	4761.33	31927.9	0.149128		90	8	6679.72	33185.2	0.201286	7641.32	37110	0.20591	9080.99	36480.4	0.248928		90	8	3785.73	32208.4	0.117539	5357.22	33924	0.157918	5929.32	37311.7	0.158913		90	8	972.6	32260.1	0.0301487	691.15	29288.6	0.0235979	753.49	33242.8	0.0226662		90
	120	8	5877.53	30893.4	0.190252	14707.4	43638.7	0.337027	6046.83	32037.1	0.188745		120	8	7671.8	31673.1	0.242218	9071.66	35082.8	0.258578	9513.82	34909.5	0.272528		120	8	4728.26	29552.9	0.159993	6705.48	36855.1	0.181942	7350.01	37454.2	0.19624		120	8	907.2	30125.8	0.0301138	671.8	28234	0.023794	726.03	31474.4	0.0230673		120
	150	8	5941.01	31177	0.190558	15216.8	41206.7	0.369281	6263.88	34435.8	0.1819		150	8	7528.38	31234.8	0.241026	9726.74	43024.7	0.226074	8668.01	34810.9	0.249003		150	8	5809.23	29588.7	0.196333	7688.73	37332.1	0.205955	7548.45	36139.9	0.208868		150	8	816.69	26061	0.0313377	673.75	28213.1	0.0238808	728.11	31094.1	0.0234163		150
	180	8	5420.52	29716.7	0.182406	13311.4	39351.8	0.338267	5623.45	31234.6	0.180039		180	8	6873.8	31253	0.21994	7352.03	34265.2	0.214563	7505.19	32012.5	0.234446		180	8	6272.94	32197.4	0.194828	8053.83	36070.6	0.22328	7995.04	36761.9	0.217482		180	8	945.6	30372.1	0.0311338	715.6	29528.5	0.0242342	784.28	33288.8	0.0235599		180
	210	8	4297.27	27322.9	0.157277	9527.55	33599.3	0.283564	4576.82	29326.7	0.156063		210	8	5703.54	28694.3	0.198769	4859.21	30207.6	0.16086	5820.55	28945.3	0.201088		210	8	5983.03	30053.3	0.19908	8265.05	38182.3	0.216463	7768.09	35063.6	0.221543		210	8	790.8	25271.8	0.0312917	732.06	29994.9	0.0244061	779.98	33740.9	0.0231168		210
	240	8	3204.65	23969.1	0.133699	5699.65	29815.2	0.191166	3232.31	27030	0.119582		240	8	4698.81	27360.4	0.171738	3132.45	27181.4	0.115242	4063.23	25329.6	0.160414		240	8	6199.81	30221.4	0.205146	8437.24	37722.1	0.223668	7993.23	35825.3	0.223117		240	8	836.15	26586.9	0.0314497	784.67	32019.3	0.0245062	796.93	34952.2	0.0228006		240
	270	8	2495.52	22755.4	0.109667	3843.96	27778.7	0.138378	2440.38	23825.8	0.102426		270	8	3933.8	25810	0.152414	2172.54	24512.8	0.0886287	3299.68	23963.5	0.137696		270	8	6182.92	29885	0.20689	8242.96	35615	0.231446	7826.77	33610.6	0.232866		270	8	840.23	26409.4	0.0318156	726.24	28246.3	0.0257109	839.34	34926.2	0.0240318		270
	300	8	2020.33	20691.7	0.0976394	2932.87	26813.2	0.109382	2055.27	22565.2	0.0910816		300	8	3070.92	23200.2	0.132366	1619.32	23116.1	0.0700516	2735.98	22481.5	0.121699		300	8	6314.83	30012.6	0.210406	8839.28	37402	0.236332	8004.87	34944.5	0.229074		300	8	899.03	28230.6	0.0318459	745.75	30331.6	0.0245866	832.42	33925.1	0.024537		300
	330	8	1600.26	19283.8	0.0829845	2104.32	25874.6	0.0813277	1747.86	21660.5	0.0806935		330	8	2552.4	21118.5	0.120861	1371.13	23532.1	0.0582664	2219.92	21830.3	0.10169		330	8	6495.71	30622.4	0.212123	8666.91	36948.4	0.234568	8422.39	35010.8	0.240565		330	8	937.75	28991.5	0.0323457	810.21	31567.8	0.0256658	859.01	34224.1	0.0250996		330
	360	8	1550.58	17320.4	0.0895231	1549.75	25132.7	0.0616627	1469.25	20748.5	0.0708123		360	8	2070.07	19523.4	0.10603	1113.21	21682	0.0513426	1765.4	20368.6	0.0866725		360	8	6625.79	30736.1	0.21557	8609.95	36463.5	0.236125	8413.73	35866.5	0.234585		360	8	923.33	28179.4	0.0327661	765.77	30984.1	0.0247149	872.49	33018.4	0.0264243		360
			Time														Time following treatment / T-test (two tail, unpaired)
	Strain	Replicate	0	30	60	90	120	150	180	210	240	270	300	330	360		0	30	60	90	120	150	180	210	240	270	300	330	360
	BW25113	1	0.0444695	0.0527254	0.109271	0.157536	0.190252	0.190558	0.182406	0.157277	0.133699	0.109667	0.0976394	0.0829845	0.0895231	BW25113 vs istR	0.330457	0.726486	0.669999	0.745017	0.721632	0.896097	0.850539	0.798719	0.973576	0.692934	0.686558	0.554498	0.703779
		2	0.038114	0.0563846	0.154497	0.296906	0.337027	0.369281	0.338267	0.283564	0.191166	0.138378	0.109382	0.0813277	0.0616627	BW25113 vs tisB	0.680483	0.0163252	0.15931	0.320867	0.303845	0.516122	0.70345	0.77018	0.0382534	0.00151309	0.000179402	7.05782e-05	0.000124793
		3	0.0391596	0.05269	0.0972452	0.149128	0.188745	0.1819	0.180039	0.156063	0.119582	0.102426	0.0910816	0.0806935	0.0708123	recA vs tisB	0.000557477	0.00204335	0.00468023	0.000992527	0.000140209	2.636e-06	3.28607e-05	1.37507e-05	8.653e-06	2.33355e-05	1.64835e-05	2.32406e-05	9.03919e-06
	istR	1	0.0455744	0.0467922	0.112325	0.201286	0.242218	0.241026	0.21994	0.198769	0.171738	0.152414	0.132366	0.120861	0.10603	recA vs recB	0.00163201	0.0110415	0.00840996	0.00413132	0.00142555	0.00194144	0.00645535	0.00163992	0.00181766	0.00110067	0.00138124	0.00115678	0.00158813
		2	0.0409146	0.0537368	0.124322	0.20591	0.258578	0.226074	0.214563	0.16086	0.115242	0.0886287	0.0700516	0.0582664	0.0513426	recB vs recC	0.938714	0.618531	0.160718	0.216365	0.196846	0.150614	0.58914	0.217564	0.447811	0.478492	0.223587	0.165247	0.35315
		3	0.0431684	0.0686667	0.153753	0.248928	0.272528	0.249003	0.234446	0.201088	0.160414	0.137696	0.121699	0.10169	0.0866725	recB 0 vs 360 min	0.00138849
	tisB	1	0.0416804	0.0424764	0.0657678	0.117539	0.159993	0.196333	0.194828	0.19908	0.205146	0.20689	0.210406	0.212123	0.21557	recC 0 vs 360 min	0.0866168
		2	0.0405377	0.0437712	0.100738	0.157918	0.181942	0.205955	0.22328	0.216463	0.223668	0.231446	0.236332	0.234568	0.236125	recB 60 vs 360 min	0.00159594
		3	0.0422235	0.048667	0.089603	0.158913	0.19624	0.208868	0.217482	0.221543	0.223117	0.232866	0.229074	0.240565	0.234585	recC 60 vs 360 min	0.0318791
	recA	1	0.0262305	0.0292698	0.0295964	0.0301487	0.0301138	0.0313377	0.0311338	0.0312917	0.0314497	0.0318156	0.0318459	0.0323457	0.0327661
		2	0.0239282	0.0236662	0.0230875	0.0235979	0.023794	0.0238808	0.0242342	0.0244061	0.0245062	0.0257109	0.0245866	0.0256658	0.0247149
		3	0.0203022	0.0228291	0.0232812	0.0226662	0.0230673	0.0234163	0.0235599	0.0231168	0.0228006	0.0240318	0.024537	0.0250996	0.0264243
	recB	1	0.0391182	0.0398745	0.0387888	0.0400856	0.0430672	0.0466602	0.0436648	0.045806	0.0463553	0.0466812	0.0496567	0.048627	0.0461593
		2	0.0363665	0.0340228	0.0349892	0.040401	0.0435482	0.0468846	0.0492832	0.049621	0.0489181	0.0472139	0.0472545	0.0505748	0.0493172
		3	0.0385459	0.037256	0.0370795	0.0386578	0.0431427	0.0440804	0.0406725	0.0466482	0.0457221	0.0476878	0.0463219	0.0470564	0.048468
	recC	1	0.0377416	0.0372243	0.0355066	0.0354769	0.0347369	0.0364375	0.0365158	0.0360324	0.0382311	0.038688	0.0391912	0.0382327	0.039006
		2	0.0382278	0.0360569	0.0345495	0.0391192	0.0438656	0.0444363	0.0464301	0.0473704	0.0480726	0.0472625	0.0470125	0.0475925	0.0491039
		3	0.0378522	0.0349347	0.0349575	0.0388677	0.0388922	0.0428693	0.0438225	0.043274	0.0465834	0.0484129	0.0457301	0.0452312	0.0459784
[truncated: 38 more columns]

## Sheet: Figure 2g
WT						tisB						istR
#1		#2		#3		#1		#2		#3		#1		#2		#3					Time
Time	Axis	Time	Axis	Time	Axis	Time	Axis	Time	Axis	Time	Axis	Time	Axis	Time	Axis	Time	Axis		Strain	Replicate	0	30	60	90	120	180	240	300
0	3.039	0	6.7762	0	4.0008	0	6.4304	0	4.728	0	5.3208	0	4.5667	0	3.6129	0	4.3187		BW25113	1	4.49343	3.99471	6.27264	7.03746	7.67323	8.61376	8.20904	8.35673
0	4.9192	0	2.1571	0	4.6587	0	3.6783	0	4.3357	0	4.2554	0	3.5431	0	4.9491	0	4.573			2	4.41841	4.45188	6.41191	7.93183	8.5789	8.85213	8.62078	8.37184
0	5.7248	0	4.2369	0	2.766	0	4.9617	0	5.7995	0	3.6076	0	4.7919	0	5.5648	0	4.1279			3	3.79974	4.09725	5.77064	7.08879	7.29638	8.37456	7.87224	7.95785
0	5.3738	0	4.1994	0	1.491	0	3.416	0	5.4429	0	4.2778	0	4.1435	0	3.9142	0	3.6273		tisB	1	4.41552	4.31186	5.74515	6.2651	8.41527	9.41972	10.0779	8.61726
0	3.7807	0	5.057	0	3.4321	0	4.7243	0	4.7014	0	6.0174	0	6.349	0	4.0712	0	3.0559			2	4.50861	3.99557	5.70177	7.34342	8.18649	9.86074	8.87696	8.68763
0	5.1262	0	4.5024	0	4.3709	0	4.2276	0	4.0061	0	4.226	0	3.724	0	4.938	0	3.637			3	4.40138	4.37752	6.07171	7.88802	8.82202	10.0083	8.56273	9.22007
0	3.3597	0	5.219	0	4.0746	0	3.9635	0	7.1756	0	5.4501	0	3.7359	0	4.9526	0	3.8919		istR	1	4.48472	4.22661	5.85951	6.73883	7.0744	7.18806	7.27646	7.11508
0	4.5758	0	4.1662	0	5.7671	0	6.9421	0	4.9661	0	3.8402	0	6.1688	0	4.7931	0	4.5624			2	4.59713	4.35365	5.84636	7.46606	7.51022	6.85308	7.35925	8.22976
0	4.0868	0	4.0303	0	2.925	0	3.7878	0	5.0731	0	3.9722	0	6.2411	0	5.7628	0	5.3714			3	4.33481	4.23241	6.40802	7.67066	7.94693	8.47255	8.14335	8.12079
0	3.2376	0	3.7233	0	2.6319	0	4.298	0	4.4651	0	2.5922	0	3.7635	0	5.9114	0	4.9756
0	4.8961	0	1.3888	0	3.8295	0	4.6783	0	4.9283	0	6.4884	0	3.9582	0	5.4237	0	7.6035				Time following treatment / T-test (two tail, unpaired)
0	5.2167	0	4.6637	0	3.7618	0	4.2242	0	4.2884	0	3.9017	0	4.0257	0	4.7913	0	4.6732				0	30	60	90	120	180	240	300
0	3.3419	0	4.3436	0	3.5443	0	5.2939	0	5.1705	0	3.7613	0	3.8234	0	3.3851	0	3.152			BW25113 vs tisB	0.409478	0.808709	0.241149	0.75418	0.214007	0.00685336	0.139507	0.0586093
0	6.5855	0	3.5219	0	3.4085	0	4.8235	0	5.5299	0	4.2144	0	4.1533	0	3.2308	0	4.4989			BW25113 vs istR	0.369372	0.568908	0.693732	0.887851	0.498868	0.0964611	0.141768	0.34433
0	4.3564	0	5.4237	0	4.4159	0	5.2592	0	3.8548	0	3.5963	0	5.74	0	4.0778	0	2.87			tisB vs istR	0.733135	0.750491	0.415807	0.830908	0.0369336	0.0125698	0.0425609	0.0644638
0	3.7762	0	3.9115	0	3.5813	0	3.719	0	3.8373	0	6.1393	0	3.8234	0	5.4163	0	3.7569
0	3.262	0	7.0692	0	3.2283	0	3.4581	0	4.0282	0	4.5137	0	3.9686	0	5.6196	0	4.8765
0	4.4607	0	3.9577	0	3.5174	0	4.2878	0	3.4849	0	3.8018	0	4.0311	0	3.9218	0	4.612
0	4.1254	0	4.4603	0	2.9024	0	3.9585	0	3.5448	0	4.1505	0	3.4417	0	7.1426	0	3.6093
0	3.548	0	1.6851	0	3.1567	0	3.1278	0	3.7461	0	4.8058	0	3.8428	0	1.6505	0	3.2135
0	3.9542	0	4.5028	0	5.5256	0	3.422	0	3.2468	0	5.3561	0	3.5946	0	4.4924	0	3.0252
0	3.6478	0	3.9802	0	5.4816	0	3.7154	0	5.7477	0	4.0467	0	3.4278	0	4.5864	0	5.9998
0	5.887	0	6.7258	0	5.167	0	4.6064	0	6.3916	0	4.5408	0	3.1069	0	3.565	0	4.4908
0	5.755	0	4.1198	0	4.5315	0	4.8378	0	5.7803	0	3.4332	0	3.3925	0	3.2535	0	4.3686
0	4.0359	0	5.0115	0	3.1239	0	5.146	0	3.7145	0	3.6206	0	3.5409	0	2.805	0	5.0413
0	3.8063	0	4.9454	0	3.5033	0	4.4663	0	3.5984	0	4.0995	0	4.7389	0	3.0263	0	4.7566
0	4.45	0	3.6573	0	2.7077	0	4.4858	0	3.4945	0	4.9964	0	7.8901	0	4.7506	0	4.8793
0	4.6178	0	3.9499	0	4.3661	0	5.3691	0	3.9264	0	4.2565	0	5.4809	0	3.1657	0	3.9022
0	4.9876	0	4.6936	0	4.5724	0	3.4654	0	7.5728	0	4.3629	0	5.0546	0	4.599	0	5.979
0	2.7958	0	5.2568	0	3.0314	0	4.6885	0	8.081	0	3.4922	0	3.6757	0	4.4569	0	5.051
0	3.3206	0	4.193	0	4.2486	0	5.405	0	5.5177	0	4.5809	0	4.2479	0	3.7674	0	3.821
0	3.5461	0	4.8147	0	3.4734	0	3.441	0	4.3638	0	4.4326	0	3.3289	0	4.9338	0	4.355
0	3.4627	0	5.1707	0	3.9465	0	5.1329	0	3.3717	0	3.6254	0	6.1062	0	3.6322	0	4.5964
0	4.6277	0	2.8156	0	4.5463	0	4.8587	0	4.8525	0	3.9307	0	5.621	0	4.5778	0	3.4363
0	5.3315	0	3.6779	0	6.1648	0	4.8544	0	4.6514	0	4.7615	0	5.7592	0	3.5031	0	3.6493
0	4.0618	0	3.2141	0	3.5131	0	4.4176	0	4.2064	0	4.5251	0	4.5164	0	4.0823	0	3.0829
0	4.1641	0	2.9402	0	4.4285	0	4.8123	0	4.6297	0	4.8779	0	3.9714	0	5.8497	0	4.2609
0	4.4462	0	5.9088	0	4.5828	0	2.8749	0	2.895	0	5.6851	0	4.6999	0	4.8663	0	4.044
0	5.6087	0	3.9486	0	3.3155	0	5.2739	0	4.3438	0	6.089	0	4.9514	0	4.6723	0	3.2516
0	5.7673	0	3.6249	0	2.4381	0	4.0282	0	3.1081	0	4.4688	0	5.5784	0	5.1809	0	5.296
0	5.3438	0	5.4128	0	1.9574	0	3.2076	0	4.3553	0	3.3792	0	4.4419	0	5.3705	0	6.1893
0	4.9095	0	4.549	0	4.5841	0	3.9156	0	4.8664	0	5.0584	0	4.9742	0	5.5792	0	3.801
0	5.6102	0	4.4688	0	3.2244	0	5.6804	0	5.2982	0	6.6805	0	3.9416	0	3.8745	0	4.4063
0	4.3657	0	5.3332	0	4.0877	0	5.9146	0	4.1804	0	3.4969	0	4.4867	0	6.864	0	3.6202
0	5.5949	0	3.4969	0	3.8639	0	4.4992	0	3.5668	0	4.7594	0	3.672	0	4.6555	0	5.8451
0	3.7686	0	4.4671	0	3.1362	0	4.2996	0	4.139	0	3.9668	0	3.5607	0	5.2273	0	4.0769
0	3.8548	0	8.4745	0	2.2079	0	4.076	0	3.8347	0	5.7277	0	4.2369	0	4.6555	0	3.7585
0	4.9454	0	3.1429	0	2.8076	0	4.942	0	3.4065	0	3.4945	0	4.5146	0	5.5253	0	4.4713
0	5.5375	0	6.3146	0	3.8987	0	3.7753	0	3.485	0	6.7584	0	4.1832	0	4.3946	0	3.1507
0	4.8193	0	5.7546	0	2.529	0	4.5751	0	3.432	0	5.2335	0	4.2579	0	4.2304	0	4.9858
0	4.1069	0	3.7447	0	4.2243	0	3.5733	0	4.0212	0	3.9239	0	4.6367	0	4.875	0	3.6779
0	4.7895	0	5.8238	0	4.5055	0	4.2937	0	5.4304	0	6.0585	0	3.7371	0	3.339	0	5.3077
0	5.4392	0	4.4178	0	4.2125	0	4.2463	0	3.8163	0	4.4006	0	5.6592	0	3.6409	0	4.158
30	3.9059	0	4.0265	0	5.1377	0	3.5448	0	3.3928	0	4.0088	0	3.6014	0	3.7864	0	4.7197
30	3.1356	0	4.6819	0	2.9979	0	3.7484	0	5.4267	0	3.7476	0	4.4761	0	5.065	0	6.5403
30	3.776	0	5.0562	0	3.1781	30	4.5005	0	4.8973	0	4.1061	0	4.5906	0	5.4793	0	5.777
30	3.1311	0	3.6224	0	4.1703	30	3.2778	0	4.5071	0	5.3052	0	6.2712	0	5.51	0	3.1706
30	4.3782	0	4.366	0	3.5757	30	3.3221	0	4.2596	0	4.4151	0	4.3189	0	6.3198	0	4.9123
30	4.7468	0	5.797	0	4.458	30	3.6543	0	3.3083	0	5.7778	0	5.1201	0	5.4065	0	3.5171
30	3.5046	0	4.4466	0	3.3459	30	3.9436	0	3.6077	0	7.1271	0	4.4839	0	4.8193	0	4.2284
30	2.7801	0	4.2816	0	2.7859	30	4.2748	0	5.7088	0	3.1948	0	3.8836	0	6.6956	0	3.4969
30	4.3134	0	4.4514	0	4.104	30	3.4742	0	4.0903	0	4.4738	30	3.0826	0	2.7975	0	4.4423
30	4.3923	0	4.2711	0	3.4839	30	5.0874	0	5.5823	0	3.2443	30	5.2449	0	4.7541	0	3.5329
30	3.386	0	3.6209	0	4.5351	30	3.2593	0	3.3369	0	5.4487	30	3.5761	0	4.54	0	3.5662
30	3.739	0	4.7579	0	4.4524	30	3.4963	30	3.9931	0	4.5967	30	4.5878	0	4.1963	0	4.7296
30	5.3776	0	4.3956	0	3.4991	30	4.9232	30	4.7577	0	3.6481	30	4.144	0	5.577	0	3.7213
30	2.9436	0	1.3166	0	3.5216	30	3.0781	30	3.6466	0	4.4278	30	2.9171	0	4.1822	30	3.3291
30	3.7498	0	6.4064	0	4.6411	30	4.8607	30	2.703	0	3.2307	30	2.8968	0	6.3199	30	3.2322
30	3.8864	0	4.7098	0	4.638	30	3.6684	30	4.4197	0	4.5002	30	5.0531	0	4.164	30	3.16
30	4.6872	0	1.5056	0	4.2762	30	4.2471	30	3.9671	0	3.4622	30	3.1409	0	4.0449	30	3.0187
30	3.7283	0	4.948	0	3.9963	30	5.1738	30	3.6183	0	2.5761	30	6.4065	0	3.6108	30	3.294
30	3.9534	30	4.8075	0	4.6381	30	3.822	30	3.3861	0	3.2025	30	3.0508	30	2.8189	30	5.078
30	2.986	30	6.2372	0	2.8362	30	5.7671	30	4.1352	0	3.4261	30	3.6643	30	3.3546	30	5.0861
30	4.5033	30	4.7192	0	4.7232	30	2.6631	30	4.1219	0	5.7387	30	4.8722	30	4.606	30	3.1748
30	3.3442	30	5.6208	0	3.331	30	4.6519	30	3.5272	0	3.0532	30	5.0768	30	3.7021	30	4.2811
30	3.3897	30	5.1736	0	3.0162	30	3.8398	30	4.3891	0	4.0412	30	3.0124	30	3.227	30	5.8491
30	6.083	30	4.9332	0	4.6992	30	6.7007	30	3.2751	0	2.6766	30	3.5034	30	4.3299	30	3.0918
30	5.2775	30	3.7025	0	2.9672	30	4.0597	30	3.3219	0	3.8659	30	3.8391	30	3.5535	30	2.7031
30	3.3082	30	4.4666	30	3.0106	30	3.3929	30	3.9329	0	3.9177	30	4.2433	30	4.191	30	5.1446
30	3.199	30	6.4847	30	3.9274	30	2.8389	30	3.883	0	3.8445	30	4.5935	30	4.6992	30	3.6484
30	3.2193	30	4.2963	30	2.8343	30	6.7713	30	3.7466	30	5.356	30	4.3248	30	7.5215	30	4.5705
30	4.4434	30	5.4074	30	2.8636	30	3.884	30	3.9643	30	4.9591	30	2.4806	30	7.3689	30	4.8277
30	3.8708	30	4.7103	30	4.1203	30	4.886	30	3.4428	30	4.1341	30	3.7959	30	3.0005	30	3.8828
30	3.4158	30	3.1937	30	4.2055	30	4.4087	30	4.5646	30	3.6903	30	4.328	30	2.7635	30	3.6245
30	3.5633	30	3.2534	30	4.1886	30	5.4353	30	2.8878	30	3.8735	30	4.4204	30	5.125	30	4.6671
30	4.3406	30	5.1306	30	2.9644	30	4.2397	30	4.1658	30	4.1939	30	3.733	30	3.1758	30	4.4183
30	3.2468	30	3.5546	30	3.4686	30	4.4583	30	4.6149	30	5.0038	30	4.0585	30	3.4733	30	3.3255
30	6.2112	30	4.1415	30	2.8583	30	5.1673	30	3.5	30	4.7315	30	3.9203	30	4.8596	30	4.9956
30	2.8836	30	4.3048	30	4.4396	30	3.8822	30	4.889	30	4.2225	30	4.058	30	4.4615	30	5.4585
30	3.9303	30	3.7843	30	5.5464	30	5.7056	30	3.3392	30	4.227	30	3.7845	30	3.2322	30	4.1237
30	3.0402	30	3.6462	30	3.9992	30	4.2795	30	6	30	3.9139	30	4.1958	30	6.9325	30	2.9996
30	4.6826	30	4.4726	30	3.7852	30	3.0651	30	3.6881	30	4.0977	30	3.2885	30	4.8477	30	4.4036
30	4.998	30	5.7839	30	5.3186	30	4.0781	30	3.7355	30	6.6966	30	4.2215	30	3.5241	30	3.4416
30	3.8351	30	4.6099	30	3.4027	30	5.1705	30	3.3997	30	4.5705	30	4.0854	30	3.601	30	4.4853
30	3.7213	30	4.5023	30	3.7331	30	4.3548	30	2.5108	30	2.8428	30	4.9996	30	4.4808	30	3.8764
30	4.1274	30	4.0839	30	4.1359	30	4.553	30	2.8388	30	4.3583	30	6.3328	30	3.1035	30	4.4424
30	3.0291	30	5.1244	30	4.2292	30	4.8326	30	1.4375	30	5.0811	30	4.9778	30	5.7448	30	2.7773
30	4.8819	30	3.473	30	3.4601	30	3.9326	30	3.5867	30	5.6854	30	7.6539	30	3.4739	30	4.1354
30	4.2878	30	3.5339	30	3.7228	30	5.7228	30	3.7881	30	4.5206	30	4.842	30	3.7539	30	3.2447
30	6.0415	30	3.4898	30	5.1687	30	3.3266	30	3.0076	30	5.0241	30	2.8551	30	4.3572	30	3.5237
30	4.4423	30	3.9885	30	3.5534	30	4.9777	30	3.1726	30	5.0892	30	3.4304	30	3.3798	30	4.7511
30	4.3172	30	3.7699	30	5.6117	30	3.782	30	2.9541	30	3.7757	30	3.4303	30	6.2799	30	3.1278
30	4.9369	30	3.5976	30	5.3173	30	4.4845	30	4.5106	30	4.5753	30	3.1478	30	3.4703	30	5.3549
30	3.9156	30	4.3209	30	2.8334	30	3.6573	30	2.4933	30	5.3853	30	3.646	30	4.2464	30	4.7182
30	3.3111	30	3.4966	30	4.1285	30	6.3242	30	4.9816	30	2.731	30	3.4355	30	4.0224	30	7.3329
30	2.9984	30	4.1464	30	4.1562	30	5.9606	30	4.7056	30	3.422	30	2.7426	30	3.8663	30	4.6027
30	3.5472	30	3.4264	30	2.7746	30	3.8548	30	2.5881	30	3.2346	30	3.077	30	4.2435	30	2.6648
30	4.8639	30	3.0973	30	2.7709	30	3.5012	30	2.8094	30	4.6992	30	3.6467	30	3.3217	30	4.9321
60	7.2339	30	4.7141	30	3.7913	30	3.3111	30	4.343	30	3.0992	30	4.3986	30	4.6526	30	5.9909
60	5.864	30	3.5122	30	5.6958	30	3.3406	30	3.9435	30	5.133	30	4.323	30	3.1979	30	11.2398
60	5.4774	30	4.3892	30	3.0145	30	3.6479	30	3.1385	30	4.0669	30	4.0258	30	4.1899	30	4.2304
60	5.1562	30	3.4302	30	4.2416	30	3.0291	30	3.6388	30	4.2967	30	4.4545	30	6.8998	30	4.3541
60	5.9334	30	4.3561	30	4.3254	30	4.54	30	3.782	30	6.8672	30	4.5955	30	4.1277	30	2.2344
60	5.818	30	4.7755	30	3.471	30	5.866	30	5.1775	30	2.4335	30	4.5764	30	3.0644	30	5.2866
60	5.8605	30	3.7753	30	4.4761	30	5.4301	30	4.158	30	3.8789	30	3.1888	30	3.9211	30	4.6916
60	5.3873	30	4.849	30	6.8723	30	4.158	30	6.2567	30	5.8868	30	3.8654	30	4.3173	30	4.5143
60	4.1175	30	8.8867	30	3.0744	30	3.4362	30	5.7688	30	4.6654	30	3.317	30	4.3595	30	2.7304
60	4.3232	30	4.8905	30	3.9514	30	3.0651	30	6.2461	30	3.1531	30	4.3984	30	5.4528	30	4.9963
60	6.5852	30	5.9473	30	4.3084	30	5.4608	30	5.5786	30	4.0003	30	4.4776	30	4.0206	30	3.3264
60	7.0127	30	3.8248	30	4.8717	60	6.7338	30	3.3692	30	5.4044	30	3.3111	30	5.0494	30	3.8962
60	4.5032	30	3.2581	30	3.0208	60	8.3432	30	4.3406	30	6.7204	30	4.4099	30	6.1849	30	4.0344
60	6.1429	30	6.1811	30	4.2064	60	5.7983	30	3.4897	30	4.0436	30	4.8194	30	5.9499	30	3.6108
60	4.4662	30	3.969	30	3.9733	60	3.7123	30	6.1577	30	4.2565	30	4.8058	30	4.2792	30	3.3111
60	7.1026	30	3.7484	30	5.2546	60	4.0381	30	5.253	30	4.1144	30	4.5083	30	4.8605	60	5.9059
60	3.4128	30	3.6086	30	4.076	60	7.1862	30	3.2572	30	3.2496	30	3.6779	30	3.938	60	5.7692
60	4.0056	30	4.6877	30	3.984	60	6.0916	30	4.4997	30	3.2587	30	2.7397	30	4.4298	60	6.2013
60	11.419	30	6.0675	30	3.4287	60	5.9901	30	2.9301	30	4.6806	30	3.719	30	4.4463	60	5.2319
60	4.42	30	5.7241	30	4.2144	60	3.8484	30	3.3111	30	3.3872	30	3.8984	30	3.7587	60	7.54
60	4.3147	30	4.3548	30	6.1261	60	5.6759	30	4.7895	30	5.6296	30	2.9185	30	4.2932	60	4.6531
60	5.6362	30	3.712	30	4.0344	60	4.5816	30	2.7975	30	3.9589	30	4.5678	30	4.155	60	7.2031
60	6.1874	30	2.8121	30	3.5921	60	4.6397	30	3.9156	30	3.2066	30	5.577	30	4.8769	60	5.9548
60	5.3637	30	5.2251	30	6.1671	60	3.883	30	4.5083	30	4.7436	30	5.2241	30	4.4631	60	6.4401
60	8.4993	30	5.4068	30	4.3561	60	6.0153	30	5.6922	30	2.7713	30	3.678	30	3.5401	60	7.2179
60	5.1498	30	2.8997	30	4.5996	60	7.7977	30	3.409	30	5.9611	30	4.158	30	5.376	60	7.248
60	6.5131	30	4.7933	30	4.5141	60	8.0796	30	7.5326	30	2.9423	30	4.763	30	5.0061	60	4.5122
60	5.7298	30	4.558	30	3.409	60	5.9068	60	7.6578	30	3.2546	30	3.8745	30	3.0523	60	3.9169
60	4.9541	30	4.1007	30	4.158	60	4.7521	60	5.1575	30	3.1925	30	4.1498	30	4.6521	60	7.097
60	6.8492	30	4.3694	60	6.509	60	4.9657	60	5.0864	30	3.8503	30	5.2765	30	3.9543	60	6.5613
60	7.2861	30	4.6632	60	6.0886	60	6.1589	60	4.427	30	4.5228	30	5.8504	30	5.0434	60	4.5168
60	5.6038	30	5.0564	60	4.8105	60	5.4403	60	4.4534	30	5.9597	30	4.0093	30	4.8742	60	5.3405
60	11.2263	30	4.6404	60	4.7762	60	7.997	60	7.5111	30	3.6974	30	6.9169	30	3.63	60	7.3197
60	6.8393	30	3.9857	60	6.7446	60	3.2808	60	4.5326	30	4.2018	30	6.1497	30	3.2718	60	8.5005
60	5.3463	30	3.1731	60	4.1248	60	4.9546	60	8.1458	30	4.0233	30	6.2653	30	3.9581	60	6.4426
60	9.0016	30	7.0168	60	5.0146	60	4.6928	60	6.6442	30	3.7993	30	5.3011	30	5.6787	60	6.2134
60	8.2041	30	4.5153	60	6.454	60	6.2927	60	5.4134	30	5.6804	30	4.8957	30	3.6735	60	8.5029
60	10.0225	30	4.4754	60	4.6188	60	9.9213	60	5.623	30	3.6665	30	5.1722	30	3.4877	60	6.0719
60	6.495	30	4.257	60	5.3067	60	6.4918	60	6.8122	30	3.857	30	4.829	30	4.2057	60	5.0855
60	5.5631	30	4.0938	60	6.8607	60	4.2587	60	5.2129	30	5.4625	30	2.8096	30	4.3141	60	4.9278
60	6.0665	30	2.3465	60	7.6753	60	4.2754	60	4.7476	30	4.8316	60	4.0105	30	5.091	60	4.6838
60	4.8888	30	2.7442	60	7.2696	60	4.9692	60	6.2289	30	6.875	60	5.5068	30	5.3796	60	7.8785
60	4.2838	30	4.4347	60	5.7843	60	5.9749	60	4.4146	30	5.4348	60	4.5891	30	7.9929	60	6.3967
60	8.8647	30	4.6171	60	4.1898	60	3.9392	60	5.7782	30	2.9672	60	4.4074	30	4.55	60	7.6786
60	8.3198	30	4.6042	60	4.4849	60	6.6746	60	4.1549	60	4.6187	60	3.7761	30	3.9254	60	6.2498
60	3.9156	30	4.3359	60	5.6662	60	4.9196	60	4.6528	60	5.7142	60	4.6531	30	3.6813	60	4.0934
60	6.4347	30	4.243	60	6.3132	60	4.8176	60	5.8884	60	3.2659	60	4.3142	30	4.3326	60	5.2131
60	8.2087	30	3.802	60	7.3844	60	3.3333	60	4.5924	60	7.243	60	7.5274	30	3.0006	60	6.9366
60	7.147	30	4.2248	60	3.9024	60	7.4321	60	4.2375	60	9.229	60	5.3467	30	3.7399	60	9.0203
60	7.0071	30	2.8869	60	5.7039	60	4.804	60	7.0028	60	7.8119	60	4.854	60	5.0682	60	5.7203
60	8.9779	30	3.6802	60	4.9716	60	6.6989	60	4.7084	60	4.3009	60	4.0356	60	4.3558	60	8.4708
60	5.2595	30	6.3454	60	6.5474	60	5.3452	60	3.6225	60	6.2934	60	3.5788	60	4.7137	60	9.1341
60	5.8772	30	5.3232	60	5.118	60	5.8877	60	4.6445	60	5.1583	60	4.1313	60	3.5216	60	9.2027
60	4.4441	30	3.7949	60	4.4038	60	5.4608	60	4.8564	60	4.7114	60	5.8678	60	4.4854	60	8.92
90	6.0069	30	4.8617	60	4.1853	60	5.8688	60	4.1113	60	8.1865	60	5.982	60	5.7302	60	7.7805
90	5.1555	30	5.5798	60	5.888	60	4.0657	60	4.5049	60	9.3888	60	6.1153	60	6.5596	60	5.2768
90	9.2053	30	4.3553	60	7.5126	60	6.7957	60	6.8037	60	5.2919	60	4.4406	60	5.8942	60	8.3504
90	9.5593	30	3.5857	60	1.7236	60	5.7895	60	4.6823	60	4.7782	60	4.6237	60	4.3503	60	4.8905
90	8.4288	30	3.2104	60	6.8465	60	7.3242	60	4.2746	60	7.4072	60	5.3998	60	6.3812	60	5.51
90	6.1305	30	4.9024	60	4.6288	60	6.99	60	4.0843	60	9.7189	60	4.0986	60	7.0207	60	7.5396
90	10.5541	30	6.4071	60	4.5759	60	4.8193	60	4.9351	60	6.701	60	4.3215	60	4.4913	60	4.9963
90	5.8989	30	7.2611	60	7.4937	60	5.7979	60	5.3119	60	4.9277	60	4.5712	60	4.1202	60	6.6633
90	8.0215	60	9.5517	60	5.2926	60	4.5083	60	4.3315	60	10.7544	60	4.5227	60	5.1992	60	5.6779
90	7.7438	60	6.4023	60	5.9716	60	7.4346	60	6.7136	60	4.3316	60	7.5935	60	10.0355	60	3.2856
90	7.0668	60	5.4109	60	6.0596	60	5.2524	60	5.3988	60	5.9353	60	4.7482	60	6.1763	60	5.67
90	7.4917	60	6.5471	60	6.1289	60	4.8888	60	7.2212	60	6.5159	60	3.8103	60	4.5039	60	8.7859
90	7.919	60	4.4026	60	3.9502	60	6.8438	60	7.0034	60	4.0054	60	7.2417	60	4.6565	60	8.764
90	6.6419	60	4.7229	60	5.0409	60	5.2739	60	4.4966	60	5.0442	60	4.7399	60	6.5643	60	6.2824
90	7.4005	60	7.4019	60	4.8411	60	7.6618	60	7.0004	60	5.983	60	5.658	60	4.5765	60	5.9925
90	6.9944	60	5.7434	60	6.4971	60	6.7379	60	6.391	60	4.3367	60	9.0883	60	8.427	60	9.0483
90	5.8099	60	6.3322	60	7.3173	60	6.5955	60	4.5176	60	3.5272	60	4.4119	60	4.8426	60	5.5527
90	1.4817	60	4.5557	60	4.5252	90	10.4185	60	5.9218	60	5.417	60	8.6361	60	5.6004	60	4.9332
90	8.4203	60	6.925	60	4.2981	90	4.2243	60	7.1466	60	4.055	60	4.8071	60	5.1983	60	5.114
90	1.9327	60	6.2592	60	4.2937	90	4.7427	60	5.3768	60	5.2248	60	5.3248	60	4.7315	60	5.4809
90	5.1729	60	7.0512	60	5.5646	90	3.7899	60	7.128	60	3.7987	60	4.5083	60	5.6506	60	5.6386
90	5.8471	60	6.7244	60	4.0261	90	4.9619	60	8.5385	60	8.2909	60	8.0322	60	4.5462	60	8.9444
90	7.5496	60	6.6804	60	6.173	90	8.071	60	3.6108	60	6.3641	60	7.6621	60	4.5646	60	5.4686
90	6.3419	60	7.9274	60	7.4005	90	4.0172	60	7.2833	60	4.2205	60	3.8548	60	4.4823	60	4.6934
90	10.2744	60	6.2798	60	7.0993	90	7.5156	60	7.4618	60	4.7429	60	4.1012	60	6.3639	60	6.3854
90	6.0953	60	8.8948	60	5.1251	90	7.712	60	6.6755	60	7.2426	60	6.1375	60	5.3103	60	4.8911
90	9.5187	60	7.171	60	7.3562	90	6.4416	60	5.9763	60	3.5612	60	5.1227	60	7.923	60	7.3398
90	9.1911	60	5.7323	60	6.6679	90	8.0659	60	4.9163	60	4.2668	60	6.6278	60	4.6377	90	7.7764
90	6.1727	60	6.0723	60	6.3453	90	10.1473	60	7.9148	60	6.646	60	7.2771	60	9.5021	90	12.6267
90	5.1108	60	4.4213	60	7.7077	90	11.9398	60	5.1982	60	7.0131	60	6.6871	60	5.9751	90	6.3442
90	9.1469	60	4.7425	60	7.876	90	4.5595	60	5.9756	60	4.2127	60	8.357	60	3.8216	90	8.505
90	9.4034	60	6.0637	60	9.1696	90	4.3913	60	8.0866	60	4.8593	60	6.6781	60	9.9031	90	6.9269
90	8.7664	60	3.9629	60	5.0675	90	5.891	60	6.7045	60	5.2608	60	8.0656	60	6.553	90	6.1716
90	5.0044	60	5.3667	60	3.7864	90	6.6576	60	4.9454	60	6.9189	60	7.7897	60	4.9616	90	8.9952
90	5.5001	60	6.9466	60	4.3946	90	4.6029	60	6.4541	60	6.3253	60	5.8721	60	4.4783	90	5.3176
90	8.9566	60	5.6561	60	7.143	90	8.2654	60	5.9074	60	4.6645	60	6.2653	60	4.076	90	5.8687
90	5.1721	60	8.726	60	5.8846	90	8.7768	90	4.3264	60	5.691	60	8.8266	60	8.838	90	5.1259
90	1.7991	60	5.1292	60	3.9563	90	6.4327	90	7.6341	60	7.3008	60	5.0836	60	5.1721	90	5.2528
90	1.6184	60	5.834	60	5.9677	90	4.5201	90	4.4683	60	7.2651	60	4.301	60	6.2546	90	11.9972
90	10.3004	60	5.4141	60	9.8917	90	8.4829	90	4.976	60	6.9627	60	7.6471	60	5.0186	90	5.8696
90	7.7615	60	5.855	60	5.8202	90	5.5018	90	8.7269	60	8.7135	60	5.5788	60	4.6947	90	6.9326
90	7.1075	60	5.2798	60	6.4153	90	4.7279	90	6.5272	60	9.003	60	7.9894	60	5.2418	90	5.8468
90	5.8371	60	5.6775	90	4.7059	90	1.5237	90	5.8836	60	5.0588	60	6.1592	60	6.6099	90	5.9014
90	11.7671	60	8.9352	90	3.879	90	2.7613	90	5.0821	60	3.9663	60	8.9068	60	9.3988	90	5.8928
90	5.2816	60	4.9076	90	7.2427	90	4.6926	90	4.0304	60	5.7336	60	4.8123	60	5.3815	90	11.8839
90	10.4328	60	4.4665	90	8.3204	90	4.289	90	6.4556	60	9.8403	60	6.3955	60	8.9395	90	6.4121
90	6.6961	60	8.7116	90	11.1951	90	5.2653	90	11.5585	60	6.4389	60	6.4637	60	4.8819	90	9.858
90	5.6967	60	4.1225	90	5.5176	90	7.1045	90	7.9174	60	4.0859	60	8.3683	60	9.0295	90	8.3658
90	7.8194	60	7.0192	90	7.3351	90	10.3687	90	4.3237	60	6.3063	60	6.9683	60	4.7274	90	5.6257
90	7.421	60	7.2886	90	4.6221	90	6.8715	90	7.0208	60	7.8419	60	7.4321	60	4.7361	90	7.6737
90	6.9854	60	6.0756	90	10.4282	90	4.5737	90	6.9869	60	8.5348	60	4.4328	60	4.4524	90	6.7805
90	5.339	60	7.5718	90	5.5001	90	4.5309	90	11.8292	60	4.5506	60	4.7648	60	5.2713	90	5.0728
90	7.4437	60	6.96	90	9.7537	90	6.8551	90	8.8969	60	6.6159	60	8.6841	60	7.1076	90	5.3059
90	8.3217	60	5.2454	90	4.1637	90	4.7002	90	8.4523	60	5.146	90	5.0733	60	9.226	90	5.2936
90	4.1883	60	6.5197	90	4.6303	90	4.4801	90	7.1536	60	7.3398	90	7.4917	90	6.7284	90	5.8666
90	5.2866	60	7.0897	90	4.1654	90	4.2277	90	8.3498	90	8.9907	90	4.5201	90	10.1722	90	5.732
90	14.8527	60	6.1086	90	10.4187	90	4.9697	90	9.4736	90	8.1894	90	9.0966	90	4.9125	90	17.7148
90	5.1285	60	3.923	90	5.0571	90	4.6775	90	4.9369	90	5.867	90	6.6943	90	5.5702	90	5.6403
120	10.5325	60	6.8777	90	9.8593	90	6.8653	90	7.4134	90	11.362	90	4.2367	90	4.7628	90	6.1222
120	6.7643	60	7.392	90	5.6722	90	8.5139	90	8.0295	90	10.7823	90	5.4551	90	6.9313	90	8.9846
120	8.0041	60	6.7683	90	5.946	90	4.6021	90	5.8719	90	7.8104	90	5.2783	90	4.8924	90	10.135
120	6.294	60	7.3168	90	7.1466	90	6.6435	90	7.9647	90	5.041	90	8.844	90	7.1746	90	3.9022
120	6.0429	60	5.4528	90	5.9245	90	6.8562	90	11.4825	90	4.4889	90	5.688	90	4.2044	90	6.141
120	11.7302	60	6.4491	90	10.5717	90	9.1362	90	3.4654	90	7.3242	90	4.6888	90	4.7654	90	10.4804
120	4.3232	60	6.9396	90	14.6735	90	5.229	90	4.3541	90	10.5574	90	4.5337	90	8.348	90	7.5887
120	5.5618	60	6.8911	90	9.8345	90	8.5012	90	5.0667	90	6.8082	90	7.8079	90	4.6913	90	6.5002
120	1.6646	60	3.7145	90	8.1296	90	4.1705	90	9.1193	90	7.4326	90	7.1945	90	5.8132	90	12.069
120	6.1189	60	6.7578	90	11.5406	90	1.3583	90	6.0913	90	5.6317	90	5.6927	90	8.5798	90	11.3752
120	8.6105	60	6.3885	90	4.6553	90	5.3912	90	10.1501	90	11.5443	90	10.1109	90	4.4417	90	10.7007
120	9.3893	60	5.9059	90	5.2255	90	2.8125	90	7.6669	90	8.0615	90	7.953	90	10.5963	90	7.8731
120	5.7146	60	7.0654	90	7.2325	90	6.2767	90	6.7919	90	8.4787	90	5.638	90	7.4755	90	9.8274
120	6.6169	60	7.9288	90	9.5409	90	5.6659	90	10.3906	90	6.2676	90	5.1477	90	10.1686	90	6.8813
120	4.8045	60	7.0097	90	7.0573	90	11.0846	90	8.8783	90	6.4832	90	4.7471	90	4.8017	90	6.3483
120	7.7598	60	8.4801	90	8.3138	90	9.6421	90	5.3311	90	5.7673	90	5.7678	90	8.485	90	10.2841
120	6.5582	60	6.9632	90	5.9451	90	5.3248	90	4.9818	90	5.2303	90	8.4931	90	16.0702	90	12.9279
120	7.1484	60	7.7839	90	8.5195	90	12.616	90	5.4547	90	4.076	90	6.2334	90	4.6233	90	5.8843
120	7.9399	60	8.2181	90	6.8675	90	8.4667	90	6.0878	90	5.6695	90	6.014	90	4.942	90	6.3209
120	5.8946	60	5.3246	90	4.702	120	9.4311	90	6.0638	90	10.1513	90	8.2768	90	4.6736	90	10.6801
120	10.4592	60	8.8089	90	5.6045	120	6.1232	90	7.3769	90	9.6946	90	5.5943	90	8.4964	90	5.1271
120	10.4733	90	6.0497	90	5.8015	120	4.2005	90	8.1708	90	8.5963	90	7.5387	90	10.7291	90	5.08
120	9.5606	90	6.9198	90	4.0997	120	8.2422	90	6.5092	90	8.3392	90	4.9823	90	4.9461	90	6.4936
120	1.2758	90	8.0064	90	8.0424	120	9.7587	90	4.9816	90	6.9731	90	6.2588	90	9.7089	90	5.5818
120	7.4543	90	7.9576	90	8.2092	120	9.4248	90	8.4667	90	7.8536	90	11.2683	90	4.5024	120	6.8713
120	5.1963	90	7.2932	90	7.7042	120	13.5207	90	10.7927	90	9.59	90	5.0102	90	5.9068	120	6.7555
120	11.5629	90	7.2147	90	7.7194	120	11.8383	90	8.8699	90	10.4328	90	5.2981	90	9.2294	120	5.7354
120	6.3816	90	9.8954	90	4.9097	120	10.0796	90	9.114	90	8.0013	90	5.8033	90	9.7424	120	6.4845
120	7.3791	90	11.0886	90	2.9424	120	12.7847	90	7.8029	90	10.7243	90	5.4608	90	4.6656	120	4.9184
120	6.3506	90	4.9794	90	4.9534	120	12.0194	90	8.3953	90	9.1761	90	8.4578	90	7.7022	120	12.152
120	9.6363	90	4.7026	90	6.4828	120	3.7105	90	7.6351	90	11.7929	90	7.2397	90	10.4068	120	7.7191
120	17.1134	90	6.1339	90	6.781	120	9.7346	90	6.3104	90	6.2526	90	8.7279	90	7.4409	120	7.3228
120	7.6775	90	5.13	90	7.4197	120	10.437	90	9.3842	90	9.6833	90	5.2866	90	4.644	120	9.637
120	8.225	90	4.6722	90	7.3889	120	10.9301	90	8.2359	90	5.7242	90	6.1509	90	6.4822	120	6.1194
120	11.4975	90	6.9372	90	8.0502	120	7.9251	90	8.4089	90	4.2667	90	6.2708	90	7.4215	120	5.6202
120	5.1506	90	11.3737	90	6.1055	120	11.4574	90	9.1914	90	4.4233	90	7.0785	90	8.2441	120	6.1088
120	12.6104	90	5.3217	90	7.4183	120	9.9248	90	7.7592	90	5.957	90	6.1862	90	3.4422	120	4.7008
120	5.7277	90	8.2	90	8.0127	120	10.6679	90	7.9467	90	8.5305	90	5.6892	90	6.2967	120	5.2147
120	5.6472	90	6.4952	90	5.4149	120	15.002	90	9.3526	90	6.0373	90	6.0583	90	6.97	120	5.9814
120	12.052	90	9.0224	90	4.7208	120	3.5705	90	8.5931	90	6.657	90	5.6953	90	10.5196	120	6.1867
120	10.5524	90	10.4933	90	4.6539	120	8.2385	90	5.7159	90	9.3287	90	10.3574	90	7.2078	120	7.2224
120	6.5518	90	12.1596	90	7.5527	120	6.7326	90	5.2994	90	5.1754	90	8.8903	90	7.7621	120	9.4559
120	11.7828	90	9.0757	90	5.9287	120	9.8655	120	4.6043	90	6.5711	90	12.2764	90	5.7948	120	10.8883
120	5.5705	90	6.0287	90	7.2904	120	6.072	120	4.6017	90	15.0006	90	4.9454	90	4.7511	120	4.632
120	6.3769	90	5.5994	90	5.7814	120	6.1295	120	5.5091	90	8.1303	90	9.9074	90	6.7511	120	10.2915
120	4.8053	90	5.5223	90	7.2364	120	6.6171	120	4.7556	90	10.1204	90	8.4119	90	5.0634	120	11.4526
120	5.1289	90	11.8246	90	6.8757	120	7.3708	120	7.1872	90	10.292	90	6.5144	90	10.8255	120	10.932
120	4.7663	90	5.9024	90	5.05	120	7.9025	120	6.5714	90	9.221	90	5.6581	90	9.9416	120	7.023
120	5.5902	90	4.5751	90	4.4488	120	9.0072	120	9.2951	90	11.3823	90	8.6402	90	8.6094	120	5.7046
120	7.1236	90	8.735	90	7.1303	120	14.7727	120	3.6365	90	7.1194	90	4.6246	90	11.1789	120	4.8033
120	6.6706	90	6.5912	90	10.4362	120	7.5293	120	5.8774	90	13.5483	90	6.3955	90	11.4766	120	5.8857
120	9.2707	90	9.99	90	5.9288	120	9.8479	120	11.3134	90	9.6414	90	6.7581	90	4.9726	120	8.5448
120	8.1898	90	6.1031	90	8.0736	120	14.624	120	5.7472	90	9.7519	120	4.9931	90	6.8938	120	5.5505
120	4.9338	90	11.4406	90	4.34	120	13.2792	120	6.0999	90	8.7415	120	4.261	90	8.2134	120	9.6777
120	5.9083	90	6.2569	90	11.3393	120	13.846	120	9.6275	90	5.1754	120	6.4318	90	5.577	120	7.1523
120	6.0439	90	6.7529	90	7.2148	120	4.4385	120	7.3614	90	13.7128	120	4.9855	90	7.7329	120	5.6494
120	7.2219	90	9.1196	90	6.0985	120	4.0449	120	11.2166	90	6.1852	120	4.6466	90	7.1862	120	7.9084
120	8.6151	90	8.3452	90	9.3452	120	7.1146	120	12.924	90	8.5638	120	10.5637	90	9.1528	120	12.2059
120	6.4387	90	5.5384	90	5.586	120	12.5896	120	8.7344	90	5.0387	120	10.1186	90	7.4302	120	10.4435
120	8.2674	90	5.4747	90	4.3172	120	7.6669	120	5.5407	90	6.2669	120	4.8489	90	6.8845	120	11.1911
120	4.9934	90	5.1343	90	19.1349	120	9.234	120	14.1954	90	10.6622	120	10.3501	90	10.7326	120	11.6333
120	9.9625	90	6.0789	120	9.8086	120	4.9352	120	5.3128	90	12.6451	120	6.1291	90	6.0464	120	12.2628
120	9.7244	90	5.4383	120	9.7278	120	10.6805	120	9.8354	90	7.0055	120	9.2609	90	12.2617	120	8.8836
120	10.3498	90	12.4541	120	7.0566	120	5.7357	120	12.9869	90	9.2021	120	6.9049	90	9.4103	120	7.5248
120	4.5632	90	5.6346	120	5.265	120	4.9804	120	4.6254	90	10.1855	120	8.0712	90	10.9768	120	9.8271
120	8.6809	90	5.7913	120	6.4561	120	13.6468	120	10.0988	90	4.5789	120	6.0439	90	5.9781	120	5.7771
120	8.571	90	11.2174	120	11.8346	120	6.1056	120	4.801	90	7.4077	120	5.0851	90	5.9919	120	8.5582
120	7.5159	90	10.6808	120	5.7859	120	5.5861	120	10.2255	90	10.3555	120	4.0751	90	8.9302	120	4.6119
120	5.4681	90	4.8982	120	5.6618	120	7.5941	120	4.7354	90	3.7737	120	8.0227	90	5.5527	120	9.2724
120	13.5019	90	5.3436	120	9.7259	120	10.8555	120	10.365	90	8.8271	120	7.6887	90	9.3337	120	12.1636
120	12.6324	90	6.3992	120	5.9583	120	6.4581	120	10.9345	90	10.0328	120	5.6423	90	5.8081	120	11.8562
120	7.7957	90	6.41	120	6.1623	120	5.2021	120	5.9557	90	5.3056	120	7.6624	90	6.7989	120	6.3866
180	12.3589	90	7.9272	120	4.9872	120	12.0717	120	10.4811	90	3.5845	120	8.4576	90	9.4201	120	5.3044
180	6.7566	90	7.3696	120	4.0627	120	9.4059	120	8.444	90	7.4066	120	5.472	90	10.384	120	9.7756
180	10.8142	90	10.3695	120	4.2621	120	6.7284	120	5.7239	90	6.1661	120	5.2894	120	6.1004	120	7.2694
180	4.496	90	12.4028	120	5.1686	120	5.9186	120	6.9552	90	7.841	120	11.6115	120	5.4003	120	10.8572
180	9.1369	90	25.2941	120	10.7855	120	8.0153	120	8.8892	90	6.0464	120	6.2149	120	9.8963	120	5.7142
180	11.1912	90	13.7147	120	9.6665	120	5.9572	120	7.5209	90	5.4442	120	6.0485	120	5.2203	120	8.0901
180	5.0916	90	7.5713	120	15.9883	120	5.8688	120	10.0126	90	3.9563	120	6.1178	120	7.3331	120	9.0063
180	6.5241	90	5.6973	120	7.2587	120	5.5611	120	8.1344	90	4.5899	120	5.4288	120	7.4495	120	5.2239
180	5.5345	90	10.3141	120	6.5771	120	9.5307	120	6.826	120	8.5441	120	7.9158	120	5.4793	120	4.0282
180	18.412	90	10.4332	120	7.436	120	5.1012	120	12.4643	120	6.1047	120	5.3924	120	6.1482	120	6.9317
180	6.693	90	7.7576	120	5.6354	120	4.5656	120	10.725	120	4.649	120	10.2075	120	5.7475	120	7.7511
180	6.8451	90	8.3483	120	5.2231	120	5.4517	120	6.4752	120	11.474	120	10.6649	120	5.8909	120	13.4481
180	6.7759	90	5.4069	120	7.747	120	8.1414	120	5.2196	120	10.1547	120	11.8561	120	6.1395	120	11.5131
180	4.5785	90	8.0869	120	9.6194	120	10.6249	120	6.2975	120	10.8091	120	9.2171	120	6.5086	120	4.8957
180	6.2568	90	6.0722	120	8.6885	120	5.0242	120	6.7379	120	4.5913	120	8.5886	120	4.7483	180	5.3282
180	9.7738	90	6.131	120	5.2959	120	7.4941	120	6.1647	120	7.377	120	5.8371	120	9.0625	180	4.7796
180	10.895	90	9.331	120	5.7529	120	10.8378	120	9.2693	120	7.6167	120	4.6479	120	10.5475	180	5.6485
180	7.4045	90	10.4108	120	4.3916	120	5.2979	120	6.4862	120	5.6008	120	9.0823	120	10.3943	180	4.8396
180	4.4975	90	8.2925	120	9.8801	120	9.6938	120	9.8768	120	8.7785	120	5.5046	120	5.4423	180	9.8743
180	15.6478	90	8.3226	120	6.1283	120	6.3601	120	12.8336	120	5.4513	120	5.2203	120	5.4337	180	9.9222
180	5.7237	90	6.3252	120	6.3336	120	9.9679	120	6.5956	120	6.7165	120	4.5679	120	6.8358	180	10.3002
180	11.6041	90	5.0417	120	5.7326	120	13.4494	120	24.5648	120	5.8005	120	5.1917	120	7.3211	180	8.8043
180	6.1757	120	4.2002	120	8.3383	120	10.9226	120	4.2542	120	2.8262	120	4.7025	120	7.3019	180	5.9483
180	5.0138	120	9.885	120	6.6922	120	7.0226	120	5.4018	120	12.9095	120	3.7971	120	6.4457	180	6.0704
180	12.5039	120	5.8138	120	5.5223	120	3.3692	120	7.0944	120	10.3215	120	9.6143	120	4.6772	180	11.8379
180	9.4342	120	5.7589	120	5.5785	120	5.9231	120	9.521	120	12.2241	120	6.9609	120	5.3416	180	5.6646
180	10.9107	120	5.473	120	5.1705	120	8.0309	120	7.7424	120	7.7475	120	4.1664	120	5.1591	180	5.4425
180	11.457	120	12.5888	120	5.0825	120	5.6851	120	11.9232	120	9.7439	120	11.3461	120	6.9024	180	8.1861
180	10.9136	120	5.4164	120	6.2474	120	8.5447	120	8.8285	120	6.4937	120	4.6529	120	5.3856	180	11.6106
180	8.9797	120	5.1878	120	8.3106	180	11.6698	120	6.17	120	4.849	120	6.5853	120	4.5389	180	10.7179
180	9.2801	120	6.5439	120	6.9353	180	13.5532	120	6.8402	120	8.721	120	10.7168	120	5.1309	180	5.0913
180	8.4417	120	9.6227	120	2.9379	180	7.4489	120	8.4136	120	6.6234	120	5.4141	120	4.7776	180	5.6133
180	7.5024	120	11.0675	120	4.6822	180	12.3738	180	6.0584	120	10.8631	120	7.6502	120	9.8341	180	8.225
180	13.2747	120	8.762	120	4.6168	180	4.7625	180	9.1891	120	5.8903	120	8.4215	120	5.2162	180	13.7805
180	6.4598	120	9.7529	120	7.4384	180	9.1616	180	3.1398	120	8.9517	120	4.5727	120	5.0792	180	6.3082
180	7.5794	120	6.4911	120	7.995	180	9.6905	180	8.9125	120	12.9043	120	5.0482	120	5.402	180	12.0873
180	8.1745	120	4.5917	120	5.6021	180	7.3343	180	6.0147	120	6.4319	120	6.7054	120	6.1331	180	10.0199
180	6.4051	120	10.0714	120	4.7475	180	4.744	180	12.501	120	6.9962	120	10.8402	120	9.7819	180	5.5355
180	8.7316	120	11.0883	120	5.3067	180	4.5511	180	10.7508	120	11.1342	120	5.0496	120	5.062	180	12.5519
180	4.8456	120	9.5503	120	8.5406	180	9.8386	180	8.9552	120	6.8869	120	6.2638	120	5.5479	180	9.1696
180	7.3699	120	9.5529	120	6.1141	180	6.8018	180	8.0892	120	8.5338	120	4.6739	120	24.5197	180	11.296
180	10.5675	120	14.0486	120	11.76	180	10.8505	180	12.0487	120	12.1801	120	10.7078	120	11.3157	180	11.7209
180	11.9846	120	12.7604	120	3.889	180	12.9468	180	12.2328	120	8.1841	120	5.3819	120	7.887	180	10.2303
180	6.0885	120	7.747	120	11.4106	180	8.0928	180	6.9371	120	7.5838	120	5.8546	120	8.8911	180	6.5839
180	7.9051	120	12.3272	120	7.5402	180	7.9869	180	10.5821	120	10.8042	120	5.3637	120	6.4113	180	11.0106
180	7.1556	120	6.5109	120	7.1887	180	5.1483	180	13.7846	120	7.7738	120	11.0573	120	5.7994	180	6.8393
180	7.1273	120	8.3634	120	13.2367	180	11.8518	180	5.6222	120	10.8614	120	6.0981	120	10.3809	180	12.6492
180	5.9615	120	3.5414	120	6.2156	180	9.3261	180	9.6719	120	9.1834	120	5.4624	120	3.6962	180	9.57
180	5.7201	120	9.6805	120	11.421	180	11.2462	180	10.5064	120	7.4758	120	10.4351	120	10.0036	180	11.3745
180	12.6045	120	7.9784	120	6.045	180	11.0939	180	5.4128	120	8.0344	120	4.9963	120	5.2353	180	4.2894
180	10.5034	120	11.0166	120	9.0643	180	11.3037	180	10.0719	120	7.2293	120	11.0222	120	9.9062	180	7.1842
180	9.3076	120	9.8746	120	9.6231	180	10.4238	180	5.4128	120	6.9431	120	9.1707	120	8.9462	180	5.5147
180	5.6134	120	7.6154	120	4.5456	180	12.0548	180	12.5666	120	7.3376	120	9.379	120	6.448	180	6.286
180	6.0483	120	15.2454	120	23.1611	180	9.8584	180	12.4957	120	6.9951	180	6.7581	120	9.377	180	11.9891
180	9.0738	120	11.4056	120	9.2878	180	12.7956	180	12.4315	120	10.7134	180	9.8041	120	5.6804	180	9.741
180	7.051	120	11.8937	120	5.8966	180	21.7553	180	14.8619	120	6.6874	180	5.4437	120	5.8601	180	10.8904
180	8.2332	120	6.4859	120	5.7241	180	10.4146	180	8.0866	120	12.9902	180	4.7539	120	10.8625	180	10.4599
180	3.8632	120	8.1586	120	6.3408	180	9.9677	180	17.6702	120	10.205	180	10.7071	120	9.3307	180	5.3181
180	11.2366	120	7.6011	120	3.9839	180	9.4978	180	9.1892	120	9.6794	180	5.5738	120	11.5186	180	4.4176
180	9.8092	120	6.4042	120	5.7863	180	4.9309	180	9.7655	120	6.8089	180	9.3577	120	5.1705	180	10.1994
180	10.6694	120	8.566	180	3.676	180	4.5299	180	7.9194	120	10.5845	180	9.8901	120	10.8307	180	10.5591
180	10.8329	120	6.4322	180	2.7648	180	7.9384	180	10.8944	120	16.1748	180	6.8929	120	5.9674	180	5.5391
180	7.9901	120	7.7287	180	4.9965	180	10.0258	180	7.962	120	10.4686	180	5.5986	120	12.1871	180	7.3462
180	8.4127	120	8.8465	180	4.4912	180	10.2992	180	11.2487	120	14.1185	180	9.9128	120	5.0534	180	6.2244
180	12.6574	120	11.3435	180	5.8536	180	9.5363	180	14.0116	120	9.1447	180	8.4785	120	5.7644	180	7.2168
180	11.8171	120	4.5474	180	4.0521	180	4.8676	180	12.184	120	5.7259	180	6.2036	120	11.4246	180	11.1742
180	9.2086	120	9.1815	180	6.222	180	15.3409	180	13.0079	120	6.3541	180	9.6851	120	7.4392	180	9.491
180	10.2812	120	18.3298	180	8.7375	180	14.2071	180	10.7372	120	5.532	180	10.2685	120	9.2657	180	9.9181
180	6.1604	120	12.2245	180	10.6302	180	10.8071	180	10.0233	120	10.0063	180	5.9345	120	6.431	180	7.5992
240	5.9774	120	8.6527	180	10.3842	180	8.4292	180	6.33	120	7.8758	180	5.7215	120	8.2259	240	7.0418
240	5.9297	120	9.323	180	11.0981	180	8.6341	180	10.7895	120	7.153	180	4.4726	120	8.8762	240	5.4553
240	9.4549	120	7.9336	180	13.3456	180	10.3045	180	11.9471	120	7.6944	180	5.6088	120	5.3768	240	4.7376
240	13.0829	120	10.2826	180	7.6097	180	4.3002	180	16.7239	120	13.0879	180	5.2522	120	11.9913	240	13.4019
240	9.2851	120	8.9939	180	17.7969	180	9.8956	180	6.3416	120	13.9914	180	4.9313	120	9.6521	240	7.5991
240	11.9725	120	6.7752	180	6.3638	180	10.8018	180	13.1613	120	10.2314	180	11.0439	120	7.3121	240	6.1995
240	7.9575	120	5.3505	180	9.1276	180	10.8996	180	6.3019	120	5.7991	180	5.2994	120	9.1852	240	9.1596
240	5.9585	120	5.6014	180	8.7913	180	5.616	180	6.5765	120	9.9671	180	6.2405	120	5.4493	240	5.3895
240	9.2292	120	6.4192	180	9.4589	180	11.6059	180	10.1247	120	10.2235	180	11.142	120	9.721	240	5.0576
240	6.4045	120	11.4336	180	5.9188	180	5.7054	180	11.0692	120	8.0499	180	5.2056	120	6.0164	240	8.3077
240	7.2555	120	6.4772	180	8.1471	180	6.3828	180	4.9126	120	7.4735	180	9.8043	120	10.0909	240	10.3861
240	8.9746	120	5.2871	180	6.2543	180	3.7638	180	12.3971	120	6.6692	180	5.6307	120	8.1992	240	3.831
240	11.2521	120	4.9264	180	10.9981	180	11.6641	180	6.2086	120	7.2833	180	6.0323	120	6.1054	240	5.9111
240	5.5455	180	8.7552	180	9.9846	180	11.6345	180	4.6103	120	14.0191	180	7.7882	120	5.7056	240	5.5917
240	9.3527	180	11.8107	180	6.9217	180	7.634	180	8.5893	120	10.792	180	5.2552	180	6.7912	240	6.0132
240	9.8721	180	11.2924	180	4.7149	180	15.3429	180	13.4146	120	13.0157	180	10.1151	180	4.9413	240	11.5001
240	10.6685	180	6.701	180	11.1979	180	9.5574	180	6.7158	120	14.2913	180	8.1176	180	7.7664	240	4.2483
240	5.3815	180	5.9802	180	9.7489	180	9.3893	180	15.1331	180	12.505	180	6.3489	180	7.1849	240	8.1346
240	5.7464	180	8.6534	180	10.2346	180	4.563	180	6.6574	180	12.3944	180	5.0607	180	4.4873	240	5.1004
240	5.8864	180	4.5201	180	8.713	180	12.6054	180	13.1081	180	12.9494	180	7.3584	180	5.3759	240	7.96
240	5.3901	180	8.6305	180	5.8401	180	6.3964	240	7.774	180	15.1284	180	5.4329	180	6.8628	240	5.1559
240	9.5081	180	11.5216	180	22.0567	180	15.3743	240	7.8688	180	12.4627	180	5.3934	180	4.631	240	6.6229
240	12.2855	180	6.2591	180	13.6839	180	6.3198	240	13.3628	180	7.2321	180	6.0349	180	6.748	240	4.393
240	8.5386	180	9.6043	180	9.7878	180	5.014	240	6.1664	180	2.1058	180	4.9608	180	4.4356	240	8.4471
240	4.5516	180	6.9444	180	9.5738	240	9.7968	240	7.2651	180	12.7719	180	11.0686	180	4.8524	240	11.3926
240	7.2707	180	13.1086	180	9.9736	240	5.1547	240	4.5098	180	12.5982	180	6.2984	180	9.2539	240	5.5998
240	7.4476	180	7.6339	180	5.4366	240	8.3905	240	5.8644	180	13.045	180	4.6507	180	5.1422	240	6.5465
240	12.5253	180	10.8909	180	4.3919	240	15.1325	240	7.0624	180	13.2569	180	8.8652	180	5.7362	240	7.7707
240	6.8597	180	11.504	180	9.9758	240	8.3945	240	4.973	180	4.9978	180	10.4916	180	6.5149	240	7.7326
240	6.9137	180	13.2664	180	10.8226	240	10.5372	240	7.2283	180	13.9542	180	6.3694	180	4.6465	240	7.3193
240	10.6567	180	12.0141	180	9.5918	240	10.0121	240	15.1259	180	6.2108	180	10.732	180	5.4547	240	8.7925
240	5.8317	180	10.2122	180	10.0315	240	17.261	240	13.8787	180	6.5596	180	9.7189	180	10.7835	240	6.0429
240	8.1802	180	11.1936	180	5.5422	240	6.5319	240	12.1018	180	12.0549	180	9.3983	180	6.7534	240	6.0037
240	10.4653	180	6.7875	180	4.7592	240	10.5004	240	8.7257	180	9.6387	180	5.4872	180	7.0692	240	5.4624
240	5.2412	180	8.9607	180	7.9585	240	12.3452	240	12.5267	180	14.8247	180	6.5942	180	9.875	240	10.3029
240	10.5271	180	20.2028	180	2.8962	240	15.8283	240	12.3213	180	8.5294	180	4.6826	180	8.1002	240	9.0515
240	5.8731	180	12.2141	180	5.4649	240	11.4252	240	16.0687	180	10.7448	180	3.9649	180	4.6758	240	6.8688
240	4.959	180	6.5898	180	5.0244	240	4.4186	240	8.8486	180	9.0957	180	10.0715	180	8.1682	240	10.5717
240	9.1475	180	5.6947	180	9.7531	240	7.5505	240	15.7063	180	5.3501	180	5.9868	180	4.7057	240	5.9032
240	10.574	180	5.6247	180	8.4292	240	7.2113	240	10.304	180	6.9818	180	6.4546	180	6.2958	240	10.3167
240	12.0148	180	7.6386	180	9.411	240	12.6383	240	6.6359	180	7.0861	180	7.0299	180	11.5203	240	12.7443
240	4.9896	180	8.0529	180	10.7744	240	12.6622	240	15.3533	180	6.4585	180	8.9189	180	4.6894	240	9.504
240	9.7742	180	7.7228	180	7.9395	240	13.3234	240	2.4851	180	9.1563	180	5.5719	180	8.0234	240	12.8349
240	8.2844	180	12.6886	180	5.7621	240	16.3567	240	6.3966	180	7.3513	180	5.9316	180	5.373	240	8.4771
240	7.1631	180	11.0581	180	4.5987	240	18.2591	240	14.0832	180	16.016	180	5.9359	180	5.3248	240	5.4282
240	5.1378	180	6.2339	180	6.4623	240	7.5644	240	6.3902	180	15.2196	180	5.3248	180	7.2833	240	12.1016
240	7.1133	180	8.6119	180	6.7684	240	9.5649	240	15.1367	180	10.0036	180	5.4809	180	10.7135	240	7.9536
240	11.5202	180	8.9063	180	7.5753	240	5.5897	240	7.4752	180	7.8084	180	5.921	180	9.6015	240	5.1765
240	8.354	180	6.269	180	8.7515	240	16.5091	240	4.8525	180	7.0675	180	4.9624	180	6.6663	240	11.4701
240	6.5903	180	5.2418	180	6.5577	240	11.9066	240	13.5536	180	10.6966	180	9.1284	180	9.3281	240	10.4366
240	11.9389	180	8.7074	180	6.4772	240	19.0157	240	4.2284	180	7.2351	180	9.9024	180	7.5074	240	7.6167
240	9.187	180	5.9245	180	6.3391	240	14.7671	240	7.5606	180	7.3479	180	10.3311	180	6.9985	240	6.8318
240	13.6929	180	13.1413	180	11.838	240	11.3834	240	10.5326	180	7.2349	240	5.7444	180	5.7597	240	7.6669
240	4.5145	180	8.5509	180	10.6272	240	15.3982	240	5.7921	180	14.2854	240	9.3235	180	4.4895	240	7.702
240	4.8546	180	5.0992	180	5.4885	240	6.0429	240	9.3672	180	8.6968	240	10.0096	180	6.5466	240	12.1628
240	5.5392	180	7.9527	180	8.154	240	5.9549	240	11.6607	180	7.1781	240	8.9606	180	5.7969	240	14.7636
240	10.0714	180	11.2691	180	5.5171	240	5.2234	240	7.1498	180	15.2603	240	9.5065	180	6.3655	240	4.4645
240	8.8579	180	4.5335	180	19.3755	240	7.6487	240	8.7825	180	6.9325	240	4.4807	180	4.9709	240	8.0391
240	7.4005	180	8.7462	180	6.7236	240	4.9014	240	4.0344	180	6.7411	240	3.2	180	4.7144	240	9.6816
240	9.9382	180	9.4062	180	11.8553	240	3.8571	240	5.7678	180	13.7729	240	5.4957	180	4.7693	240	9.8927
240	5.8445	180	9.7634	180	12.7587	240	10.3176	240	7.957	180	6.3454	240	6.0961	180	7.4447	240	10.6273
240	7.8031	180	5.3026	180	8.2584	240	7.8349	240	5.9288	180	6.4481	240	8.9651	180	5.3187	240	6.2789
240	11.0534	180	11.1232	180	6.5572	240	9.9131	240	6.4843	180	9.009	240	4.234	180	9.4857	240	8.3207
240	5.3295	180	10.316	180	10.8307	240	5.1606	240	11.9541	180	5.7968	240	7.8779	180	5.8728	240	11.6871
240	8.686	180	7.9913	180	8.786	240	4.7992	240	11.3012	180	12.4037	240	4.9213	180	6.7824	240	6.7434
300	6.1934	180	8.7658	180	4.6772	240	7.384	240	9.5901	180	12.3688	240	5.2244	180	9.0306	240	11.3061
300	8.3229	180	10.0333	240	5.048	240	14.7554	240	7.9654	180	11.6796	240	10.6254	180	3.0953	240	5.3071
300	7.9575	180	5.9502	240	4.833	240	15.9869	240	4.6778	180	15.7249	240	4.3535	180	6.7713	240	13.2793
300	6.0682	180	9.8732	240	4.6462	240	7.8334	240	7.6038	180	5.8811	240	4.484	180	6.4938	240	9.9412
300	9.4808	180	11.3117	240	8.2177	240	14.2239	240	14.4591	180	7.0749	240	4.5553	180	6.3199	240	10.2717
300	9.6953	180	6.2579	240	8.1403	240	5.2273	240	6.8835	180	8.4501	240	5.1335	180	7.1232	300	4.8918
300	4.3996	180	5.9869	240	5.5245	240	9.2185	240	12.6233	180	18.3606	240	5.5237	180	5.4554	300	10.4695
300	7.7028	180	4.763	240	5.9511	240	4.5232	240	11.3491	180	14.2555	240	5.8328	180	6.0599	300	9.7993
300	4.409	180	11.2683	240	7.9293	240	6.1096	240	8.1855	180	5.2595	240	6.8838	180	4.9196	300	9.623
300	11.1797	180	6.1536	240	6.0477	240	15.2422	240	18.3402	180	6.431	240	8.1378	180	4.5687	300	7.6647
300	10.6549	180	14.1438	240	12.0261	240	7.1921	240	5.7574	180	12.5178	240	10.6516	180	5.8071	300	9.1896
300	10.2201	180	9.2021	240	5.7684	240	14.2823	240	7.4032	180	6.4846	240	9.2452	180	4.6647	300	5.6956
300	8.2851	180	8.5261	240	5.7176	240	4.0449	240	1.7118	180	13.3121	240	9.2768	180	4.6081	300	5.9315
300	6.3155	180	11.0062	240	5.3935	240	7.1466	240	2.3966	180	13.1332	240	6.4114	180	7.1546	300	5.9899
300	5.339	180	5.51	240	6.481	240	14.107	240	4.7807	180	9.092	240	9.8526	180	8.0546	300	6.2789
300	5.0523	180	10.3874	240	7.7456	300	14.9796	240	3.8621	180	4.4783	240	11.1376	180	9.6892	300	11.0293
300	9.5019	180	9.2068	240	5.7343	300	13.2398	240	6.9568	180	10.3964	240	11.2863	180	6.6231	300	4.9466
300	9.7846	180	9.7651	240	4.7361	300	10.5129	240	14.7431	180	15.9131	240	9.9012	180	8.4211	300	9.7341
300	10.4396	180	7.573	240	10.4902	300	4.6183	240	1.997	180	13.9401	240	5.8888	180	5.5866	300	12.8845
300	4.6486	180	7.3111	240	6.6769	300	4.3723	240	4.8426	180	13.01	240	6.9658	180	11.6454	300	8.3414
300	7.0568	180	6.3877	240	9.2999	300	7.2856	240	10.4719	180	13.5503	240	8.5736	180	10.5553	300	10.1431
300	5.2746	240	11.4514	240	6.2083	300	6.2348	240	9.9378	180	6.3257	240	4.7639	180	9.0526	300	9.005
300	5.8798	240	5.7706	240	4.7301	300	7.037	240	16.0252	180	11.1544	240	5.2265	180	11.6855	300	11.8733
300	5.8842	240	9.0617	240	4.8143	300	14.2404	240	4.6828	180	4.8564	240	6.6983	180	7.2007	300	10.7861
300	6.728	240	7.9856	240	5.7735	300	5.6895	240	13.1949	180	10.4536	240	4.7151	180	11.6495	300	5.6701
300	8.4994	240	13.4805	240	10.2501	300	11.4406	240	13.6193	180	9.4389	240	7.8032	240	5.6114	300	9.7859
300	9.3748	240	10.7402	240	11.6815	300	7.7814	240	14.7591	180	12.2598	240	10.112	240	7.1514	300	6.7045
300	8.391	240	5.6258	240	7.4671	300	6.4788	240	9.753	180	10.0486	240	4.3171	240	6.9949	300	7.0324
300	7.8911	240	5.4993	240	11.1739	300	5.725	240	13.027	180	10.2729	240	9.3891	240	9.3056	300	11.1248
300	10.9347	240	10.1942	240	4.9027	300	11.2558	240	10.6127	180	7.6892	240	4.5804	240	9.6196	300	10.5549
300	7.7973	240	7.3824	240	11.8509	300	8.4957	240	3.4525	180	5.9818	240	8.0022	240	4.6781	300	9.6151
300	9.9167	240	10.4225	240	5.0339	300	6.1193	240	6.0752	180	10.8813	240	10.042	240	4.6387	300	13.2984
300	9.5482	240	8.7936	240	12.1865	300	4.6938	240	8.0833	180	11.1866	240	4.6896	240	10.5908	300	8.2646
300	11.9386	240	7.1474	240	9.7007	300	10.4573	240	7.8838	180	7.5765	240	5.6981	240	4.688	300	12.7701
300	5.4793	240	7.1586	240	10.3908	300	6.855	240	9.439	180	12.4951	240	8.1936	240	10.0379	300	7.3332
300	9.2548	240	8.7875	240	9.4499	300	6.1273	240	13.2636	180	10.168	240	9.5805	240	4.522	300	7.3654
300	9.5075	240	7.8771	240	11.526	300	12.0707	240	12.8565	180	10.7822	240	10.949	240	6.7475	300	6.8098
300	3.7722	240	10.7299	240	10.9114	300	6.0312	240	6.0761	180	10.9476	240	4.5746	240	10.0348	300	5.2885
300	7.5086	240	5.8346	240	6.0063	300	10.5465	240	6.9125	180	9.9429	240	5.3685	240	10.2805	300	6.0781
300	8.371	240	11.5146	240	5.4612	300	15.6537	240	7.2978	240	4.0946	240	6.0888	240	8.164	300	9.9193
300	9.2463	240	8.1608	240	6.0946	300	18.0495	240	9.1729	240	11.5934	240	4.7274	240	7.2591	300	8.3794
300	8.5032	240	9.7152	240	10.6672	300	11.0265	240	8.0183	240	6.8755	240	5.7394	240	5.4316	300	6.5969
300	10.2088	240	5.5959	240	6.6555	300	13.5477	240	7.7294	240	4.6228	240	5.7055	240	12.5307	300	4.5822
300	8.4216	240	19.8533	240	7.4458	300	11.025	240	6.5561	240	5.707	240	8.0467	240	4.4099	300	5.677
300	4.9931	240	9.7	240	11.0968	300	13.9231	240	10.6947	240	5.0607	240	12.6652	240	4.7181	300	7.3186
300	10.2355	240	6.2999	240	7.1243	300	6.1604	240	6.3141	240	10.4242	240	5.9826	240	6.0112	300	10.753
300	11.0197	240	8.2651	240	6.7746	300	6.061	240	6.0948	240	4.0762	240	6.4763	240	4.6219	300	9.7703
300	8.0947	240	9.0735	240	9.3138	300	3.6	300	4.5833	240	4.6091	240	11.2396	240	7.2192	300	3.3496
300	5.5884	240	12.2752	240	11.895	300	5.4702	300	4.0158	240	11.6159	240	4.2403	240	18.2993	300	7.6868
300	6.0851	240	6.4074	240	5.4235	300	7.1777	300	11.6547	240	6.4058	240	10.5259	240	7.2105	300	4.3805
300	12.1945	240	12.1173	240	6.3026	300	4.7905	300	11.8148	240	9.641	240	4.9009	240	4.5533	300	9.7909
300	12.155	240	10.5289	240	5.2862	300	6.7833	300	10.9729	240	6.5505	240	6.4937	240	11.3812	300	5.3374
300	7.6399	240	9.5606	240	5.6647	300	11.8138	300	13.4506	240	4.0668	240	6.0985	240	6.4714	300	12.2444
300	8.959	240	10.3805	240	7.9644	300	7.2389	300	5.9562	240	4.6989	240	16.4174	240	10.9701	300	6.6094
300	12.3411	240	6.7397	240	9.1634	300	7.5529	300	12.9486	240	8.7548	240	5.9868	240	10.5631	300	7.5176
300	17.6313	240	9.0083	240	5.5742	300	5.4463	300	8.5192	240	7.7669	300	4.4581	240	6.1261	300	4.3933
		240	9.2272	240	5.6676	300	6.1958	300	4.753	240	9.4807	300	4.659	240	8.7497	300	5.2533
		240	8.9707	240	8.0547	300	5.2008	300	2.1978	240	8.2922	300	5.1603	240	5.9288	300	8.9913
		240	11.5871	240	8.562	300	15.2658	300	4.2262	240	7.9545	300	5.5344	240	5.1778	300	7.8999
		240	6.1135	240	5.6608	300	11.697	300	2.7726	240	4.9957	300	3.98	240	7.4521	300	7.6493
		240	10.9814	240	4.565	300	10.4993	300	9.466	240	6.5618	300	5.5456	240	9.2948	300	12.6114
		240	5.6047	240	7.4017	300	4.7068	300	8.297	240	8.519	300	4.7864	240	9.6659	300	10.398
		240	10.7591	240	10.5413	300	6.234	300	7.855	240	10.9242	300	5.8241	240	7.7805	300	10.7536
		240	8.6661	240	6.6798	300	7.2687	300	9.5302	240	7.8934	300	7.2868	240	12.0479	300	6.8353
		240	8.0372	240	10.2686	300	8.2848	300	4.8565	240	7.2218	300	10.0356	240	9.3309	300	10.1124
		240	8.1688	240	10.1757	300	15.3104	300	7.817	240	6.9626	300	8.0344	240	4.6155	300	5.5543
		240	4.2461	240	9.6983	300	4.9319	300	1.8685	240	7.8719	300	4.1978	240	5.7631	300	6.2149
		240	7.0601	240	5.4372	300	11.813	300	9.9892	240	15.1259	300	6.7537	240	4.9875	300	9.257
		240	6.1	240	9.4899	300	11.9378	300	5.047	240	13.0793	300	8.6075	240	5.4306	300	5.6026
		240	4.7957	240	13.079	300	3.5454	300	7.3587	240	11.2132	300	6.0132	240	4.0774	300	4.4387
		240	5.7177	240	8.1033	300	12.1498	300	10.0276	240	9.6551	300	5.447	240	4.6269
		240	8.3123	240	12.2593	300	14.3229	300	13.0758	240	9.2934	300	5.5416	240	6.1463
		240	4.0758	240	5.9868	300	4.9507	300	11.6743	240	6.557	300	4.8969	240	7.2425
		240	13.554	240	4.9963	300	7.7694	300	6.9935	240	9.0747	300	3.8744	240	6.4513
		240	7.5154	240	9.2017	300	19.199	300	10.1497	240	4.8386	300	12.3335	240	4.9932
		240	5.8731	240	8.7227	300	10.3577	300	8.1591	240	6.8834	300	8.8463	240	8.2278
		240	12.8901	240	9.8489	300	7.7835	300	9.4953	240	16.452	300	10.7513	240	4.7285
		240	4.603	240	7.7375	300	8.0419	300	13.6153	240	10.4577	300	5.7673	240	7.5905
		240	10.9984	240	13.9931	300	4.9552	300	5.5599	240	13.3838	300	8.8372	240	10.2089
		240	3.4108	240	7.1619	300	6.8235	300	4.2651	240	8.4384	300	7.3289	240	4.6064
		240	11.4898	240	10.1863	300	7.0255	300	3.0569	240	14.9272	300	11.1507	240	4.9624
		240	10.6725	240	6.0805	300	8.1194	300	8.9516	240	4.763	300	6.4894	240	10.7045
		240	4.785	240	9.1006	300	1.7589	300	10.074	240	11.6828	300	8.3614	240	6.1918
		240	8.649	240	6.9818	300	7.8496	300	7.7152	240	13.0317	300	11.8062	240	11.5775
		240	8.6345	240	7.2531	300	5.0981	300	8.7104	240	10.523	300	3.8614	240	5.6087
		240	9.4553	300	4.7226	300	12.9988	300	16.8018	240	3.9529	300	4.1417	240	9.44
		240	8.8782	300	5.757	300	13.875	300	7.3856	240	11.3459	300	7.1941	240	9.5142
		300	10.1646	300	4.3942	300	11.4042	300	11.541	240	14.4116	300	8.2529	240	5.7221
		300	5.4209	300	3.607	300	4.9146	300	9.6515	240	7.7653	300	4.6827	240	4.7754
		300	8.5897	300	8.5332	300	4.6273	300	3.4734	240	6.0481	300	11.2815	240	4.9009
		300	6.8136	300	5.1945	300	11.185	300	6.6042	240	7.8895	300	8.7815	240	6.3466
		300	7.7578	300	8.1249	300	6.9497	300	5.456	240	8.4761	300	5.9756	300	4.4464
		300	5.3874	300	6.2683	300	6.4791	300	15.2589	240	6.1307	300	10.6739	300	8.4533
		300	11.5558	300	6.2557	300	4.7855	300	13.3246	240	7.4978	300	7.3376	300	4.947
		300	7.2732	300	8.1738	300	5.4557	300	7.4675	240	4.6468	300	6.6875	300	10.3813
		300	17.7207	300	4.6114			300	4.5472	240	11.045	300	5.5876	300	11.0212
		300	4.741	300	6.6359			300	9.1089	240	3.0058	300	10.7063	300	9.867
		300	10.2053	300	4.8251			300	6.1413	240	7.8958	300	4.7024	300	3.6326
		300	8.8843	300	8.1801			300	4.4487	240	8.2324	300	5.0316	300	6.9129
		300	9.6905	300	5.0863			300	16.8729	240	8.6558	300	5.6087	300	4.4269
		300	5.5319	300	5.6977			300	19.7147	240	13.7049	300	7.852	300	12.199
		300	13.0577	300	6.1943			300	12.1871	240	7.9647	300	11.6466	300	7.3421
		300	5.333	300	12.3318			300	14.9821	240	12.0314	300	5.2856	300	5.0263
		300	8.5585	300	11.4218			300	9.7631	240	12.42	300	9.9164	300	9.6633
		300	9.6238	300	9.0351			300	6.5696	240	9.3973	300	4.7692	300	6.8456
		300	6.3289	300	6.7025			300	4.5238	300	6.5417	300	8.7226	300	7.2986
		300	7.5637	300	4.3731			300	4.2845	300	12.0231	300	8.4361	300	9.4202
		300	6.4885	300	5.5449			300	6.8167	300	5.0565	300	6.6939	300	10.0824
		300	11.0905	300	10.7509			300	8.1083	300	10.0111	300	8.8393	300	5.3649
		300	11.4684	300	8.9394			300	7.6237	300	14.5426	300	4.8905	300	5.6679
		300	9.518	300	3.7053			300	10.0237	300	10.7425	300	7.4118	300	4.8243
		300	8.2699	300	11.0744			300	5.6658	300	7.2277	300	7.5566	300	10.2994
		300	10.5939	300	3.6388			300	4.5596	300	5.2825	300	7.8908	300	11.8228
		300	7.9338	300	15.0274			300	4.7999	300	7.2244	300	7.4229	300	3.887
		300	10.2352	300	11.66			300	11.327	300	4.1654	300	6.7546	300	5.3567
		300	10.7256	300	10.6157			300	1.4073	300	5.6399			300	4.9545
		300	12.8654	300	9.5159			300	12.3444	300	6.2366			300	4.4986
		300	10.8538	300	10.2795			300	8.229	300	5.4752			300	28.1184
		300	10.032	300	9.6801			300	7.1609	300	7.854			300	6.1054
		300	10.2344	300	11.9199			300	21.085	300	4.7029			300	7.4371
		300	7.9871	300	9.6021			300	8.9483	300	5.858			300	9.2539
		300	5.2265	300	9.6629			300	13.0219	300	4.1535			300	11.9062
		300	7.5722	300	10.4044			300	6.818	300	5.1013			300	8.7595
		300	7.4237	300	6.7359			300	9.2239	300	12.5972			300	5.301
		300	10.9448	300	8.1472			300	17.4035	300	9.5504			300	6.1714
		300	6.5732	300	9.1021			300	10.9836	300	12.944			300	9.5877
		300	9.1911	300	8.9697			300	4.6296	300	7.7848			300	13.0988
		300	9.3683	300	4.7754			300	14.5638	300	5.4252			300	10.9169
		300	9.2486	300	4.5741			300	4.4318	300	12.7604			300	7.8348
		300	5.6432	300	13.5953			300	5.4654	300	16.8701			300	5.1785
		300	10.6492	300	9.3312			300	16.0025	300	12.6802			300	12.0589
		300	10.9	300	5.4547			300	4.5653	300	9.3565			300	12.0701
		300	7.1003	300	12.5966			300	9.8459	300	13.978			300	10.9371
		300	6.8165	300	9.6201			300	11.8592	300	9.5046			300	9.0442
		300	5.1584	300	9.3714			300	8.2581	300	17.2281			300	10.0011
		300	9.026	300	7.3978			300	8.604	300	4.9095			300	6.7434
		300	7.4586	300	8.8612			300	6.528	300	11.4468			300	6.0429
		300	3.9991	300	7.7121					300	8.0216			300	7.8796
		300	6.965	300	5.3311					300	9.62			300	6.0874
		300	10.506							300	4.7259			300	9.5798
		300	4.4037							300	5.7231			300	12.1429
		300	6.0967							300	4.5574			300	12.3695
		300	7.2157							300	7.5615			300	6.8399
		300	7.9254							300	4.7856			300	5.1357
		300	4.1776							300	7.8054			300	5.9434
		300	3.1916							300	6.5667			300	6.7352
		300	6.1477							300	5.8376			300	7.3897
		300	8.0017							300	3.6889			300	9.8308
		300	12.3887							300	6.8624			300	5.0085
		300	9.6079							300	8.8388			300	5.9643
										300	20.4469			300	4.9795
										300	7.9173			300	9.4327
										300	19.1778			300	10.6364
										300	15.6296			300	9.0272
										300	8.7657			300	5.9869
										300	9.4162			300	11.0216
										300	12.401			300	8.9197
										300	15.206			300	5.2739
										300	11.2051
										300	10.0554
										300	7.3327
										300	7.1004
										300	14.7688
										300	15.0914

## Sheet: Figure 2h
Cytoplasmic condensation @ pH 5
Raw data		Time following Nalidixic acid addition
Biological replicate	Total number of cells analysed	60	120	180	240	300
#1	284	0	2	54	89	89
#2	139	0	14	52	85	88
#3	103	0	4	46	67	69
Normalized		Time following Nalidixic acid addition
Biological replicate		60	120	180	240	300
#1		0	0.704225	19.0141	31.338	31.338
#2		0	10.0719	37.4101	61.1511	63.3094
#3		0	3.8835	44.6602	65.0485	66.9903
	Mean	0	4.88655	33.6948	52.5126	53.8792
	StDev	0	4.76373	13.2206	18.4409	19.6078

## Sheet: Figure 3a
Strain	Biological Replicate	FL1-A DiBAC4(3)	FSC-A	FL1-A/FSC-A
dinQ::kan	1	1205.02	21631.3	0.0557071				T-test (two tail, unpaired)
	2	1003.18	20843.9	0.0481283			MG1655 vs tisB	0.00116678
	3	546	19763	0.0276273			MG1655 vs dinQ	0.000147068
	4	649.76	20904.5	0.0310822			MG1655 vs dinQ tisB	8.14206e-06
∆dinQtisAB::kan	1	477.99	18864.6	0.025338			dinQ vs dinQ tisB	0.0446785
	2	429.57	20082.8	0.0213899
	3	457.17	18988.2	0.0240765
	4	448.63	19423.8	0.0230969
tisB::kan	1	1041.86	12258.3	0.0849919
	2	702.76	11563.5	0.0607742
	3	802.02	12632.8	0.0634871
	4	917.92	12146.7	0.0755692
MG1655	1	1825.17	17237.7	0.105882
	2	2175.45	17962	0.121114
	3	2320.97	16572.1	0.140053
	4	2133.27	16853.1	0.12658

## Sheet: Figure 3b-e
Day 1	pH5.7							pH8.0
Time (min)	Strain	Well	FSC-A	FL1-A	FL1-A/FSC-A		Time (min)	Strain	Well	FSC-A	FL1-A	FL1-A/FSC-A
0	BW25113	A01	37697.3	928.64	0.0246341		0	BW25113	A02	28509.9	946.04	0.0331828
	recA	A03	39428.2	821.46	0.0208343			recA	A04	38542.3	757.95	0.0196654
	tisB	A05	51529.5	209.48	0.00406525			tisB	A06	30289.5	1105.79	0.0365073
	istR	A07	28540.4	1164.54	0.0408032			istR	A08	22664.2	914.81	0.0403637
	dinQ	A09	29232	1188.07	0.0406427			dinQ	A10	23385.7	930.78	0.0398013
	agrB	A11	26680.1	1016.41	0.0380962			agrB	A12	23142	912.54	0.0394322
	shoB	B01	27851.2	1134.1	0.04072			shoB	B02	22503.1	900.67	0.0400242
	ohsC	B03	26289.7	1020.06	0.0388007			ohsC	B04	20861.2	768.16	0.0368225
	IbsA	B05	31525.7	1149.03	0.0364474			IbsA	B06	26136.2	913.24	0.0349415
	IbsB	B07	28429.9	1071.77	0.0376987			IbsB	B08	22661.6	791.73	0.034937
	IbsC	B09	28898.6	1115.4	0.0385971			IbsC	B10	22300.1	794.44	0.035625
	IbsD	B11	26045.5	934.65	0.0358852			IbsD	B12	24236.3	826.96	0.0341207
	IbsE	C01	27876.9	1107.51	0.0397286			IbsE	C02	21717.3	771.49	0.0355241
	hokB	C03	28770.9	1045.67	0.0363447			hokB	C04	26003.3	877.91	0.0337614
	rdlD	C05	25785.7	1016.33	0.0394146			rdlD	C06	21332.4	768.06	0.0360044
	ldrD	C07	25167.7	998.57	0.0396767			ldrD	C08	20970.2	741.11	0.0353412
30	BW25113	C09	39071.9	1152.57	0.0294987		30	BW25113	C10	28619	1296.19	0.0452913
	recA	C11	35473.6	779.25	0.0219671			recA	C12	33822.6	753.23	0.02227
	tisB	D01	30623.6	1216.09	0.0397109			tisB	D02	32833.8	1400.98	0.0426689
	istR	D03	26448.2	1278.86	0.0483534			istR	D04	26522.5	1300.55	0.0490356
	dinQ	D05	26558.5	1380.09	0.0519642			dinQ	D06	27122.2	1408.47	0.0519306
	agrB	D07	25454.7	1264.21	0.049665			agrB	D08	25902.3	1351.11	0.0521617
	shoB	D09	25533.4	1327.67	0.0519973			shoB	D10	25883.6	1324.89	0.0511865
	ohsC	D11	22508.5	1058.82	0.0470409			ohsC	D12	24259.2	1097.58	0.0452439
	IbsA	E01	35340.1	1982.25	0.0560907			IbsA	E02	36285.2	1906.63	0.0525457
	IbsB	E03	25212.2	1395.98	0.0553692			IbsB	E04	25424.8	1320.03	0.051919
	IbsC	E05	25376.4	1489.01	0.058677			IbsC	E06	26574.5	1422.95	0.0535457
	IbsD	E07	25962.3	1470.94	0.0566568			IbsD	E08	26539.6	1398.29	0.0526869
	IbsE	E09	25190.4	1650.4	0.0655169			IbsE	E10	26501.4	1575.32	0.0594429
	hokB	E11	41965.8	811.33	0.0193331			hokB	E12	25652.3	1340.99	0.0522755
	rdlD	F01	23053.4	1475.97	0.064024			rdlD	F02	25337.2	1429.68	0.056426
	ldrD	F03	24364.7	1633.65	0.06705			ldrD	F04	25105.7	1527.84	0.0608563
60	BW25113	F05	38603.4	2647.99	0.0685947		60	BW25113	F06	35908.1	3200.14	0.0891202
	recA	F07	34866	787.47	0.0225856			recA	F08	30951.1	709.2	0.0229136
	tisB	F09	32216.6	2665.59	0.0827396			tisB	F10	29162.3	2585.45	0.0886572
	istR	F11	28467.2	3270.89	0.1149			istR	F12	29990.6	3418.75	0.113994
	dinQ	G01	28678.6	4026.16	0.140389			dinQ	G02	29081.6	3934.08	0.135277
	agrB	G03	28193.4	3369.9	0.119528			agrB	G04	28382.5	3654.71	0.128766
	shoB	G05	29898.4	3965.25	0.132624			shoB	G06	29472.6	3939.41	0.133663
	ohsC	G07	25321.3	2573.78	0.101645			ohsC	G08	26544.7	2603.5	0.09808
	IbsA	G09	32906	5754.57	0.174879			IbsA	G10	36227.8	5936.53	0.163866
	IbsB	G11	26444.3	5154.9	0.194934			IbsB	G12	27987.7	5042.81	0.18018
	IbsC	H01	29019	5395.74	0.185938			IbsC	H02	30739.3	5242.24	0.170539
	IbsD	H03	29395.8	4986.13	0.16962			IbsD	H04	30873.2	5023	0.162698
	IbsE	H05	28306.8	5944.16	0.20999			IbsE	H06	29797.8	5725.7	0.192152
	hokB	H07	31527.5	4786.8	0.151829			hokB	H08	33365.1	4706.92	0.141073
	rdlD	H09	26009.1	5256.28	0.202094			rdlD	H10	27491.8	5205.11	0.189333
	ldrD	H11	26826.6	5583.73	0.208142			ldrD	H12	27271.6	5348.04	0.196103
90	BW25113	A01	36849.4	5760.11	0.156315		90	BW25113	A02	35462.1	5962.88	0.168148
	recA	A03	34839.2	815.44	0.0234058			recA	A04	34504.7	812.58	0.0235498
	tisB	A05	44324.4	6274.45	0.141558			tisB	A06	38158.5	5475.19	0.143486
	istR	A07	29857.2	4678.14	0.156684			istR	A08	28083.1	6418.21	0.228544
	dinQ	A09	31124.6	7675.16	0.246594			dinQ	A10	32554.3	8920.95	0.274033
	agrB	A11	29565.3	4738.7	0.160279			agrB	A12	28606.7	7159.69	0.250281
	shoB	B01	29955.6	6905.15	0.230513			shoB	B02	29616.1	8168.55	0.275814
	ohsC	B03	29005.2	4906.39	0.169155			ohsC	B04	31325.7	5391.37	0.172107
	IbsA	B05	38565.7	11341.3	0.294078			IbsA	B06	38956.8	13897.6	0.356744
	IbsB	B07	28810.8	9845.36	0.341724			IbsB	B08	30494.9	12699	0.41643
	IbsC	B09	29549.6	9296.03	0.314591			IbsC	B10	31858.6	11833.6	0.37144
	IbsD	B11	32874.4	9833.82	0.299133			IbsD	B12	31676.4	11290.5	0.356433
	IbsE	C01	31267.5	9761.32	0.312187			IbsE	C02	30654.7	12474.3	0.406929
	hokB	C03	30787.7	9200.18	0.298826			hokB	C04	31152	10460.6	0.335794
	rdlD	C05	28404.5	9716.53	0.342078			rdlD	C06	28602.5	11663.8	0.407789
	ldrD	C07	27600.7	9282.79	0.336325			ldrD	C08	29086.7	11488.5	0.394973
120	BW25113	C09	39027	5028.25	0.12884		120	BW25113	C10	34505.9	8201.08	0.237672
	recA	C11	34683.4	823.13	0.0237327			recA	C12	30903.5	722.94	0.0233935
	tisB	D01	36834.4	7403.66	0.200998			tisB	D02	39961.9	7612.73	0.1905
	istR	D03	31780.6	2536.24	0.0798046			istR	D04	30244.9	7666.27	0.253473
	dinQ	D05	32611.6	5002.84	0.153407			dinQ	D06	29688	10548.7	0.355318
	agrB	D07	32632.5	3014.42	0.0923747			agrB	D08	30628.1	8429.7	0.275228
	shoB	D09	32584.3	4347.96	0.133437			shoB	D10	32088.9	10565.2	0.32925
	ohsC	D11	32872.7	5080.81	0.15456			ohsC	D12	31253.2	8181.44	0.261779
	IbsA	E01	42812.7	8295.76	0.193769			IbsA	E02	39949.4	18545.3	0.464221
	IbsB	E03	33745.3	7663.41	0.227096			IbsB	E04	32125.8	17317.6	0.539055
	IbsC	E05	32709.5	5860.19	0.179159			IbsC	E06	31248.2	15019.7	0.480659
	IbsD	E07	36947.5	7229.36	0.195666			IbsD	E08	33582.7	15757.1	0.469203
	IbsE	E09	34781.7	6865.63	0.197392			IbsE	E10	31616.4	15763.3	0.498579
	hokB	E11	34490.5	6863.74	0.199004			hokB	E12	35012.2	16793.4	0.479644
	rdlD	F01	30604.6	6751.65	0.220609			rdlD	F02	29507.9	15806.9	0.535684
	ldrD	F03	31254.1	6942.11	0.222118			ldrD	F04	29731.5	15885.1	0.534284
150	BW25113	F05	38611.1	2751.66	0.071266		150	BW25113	F06	37065.4	8317.87	0.224411
	recA	F07	34209.9	792.28	0.0231594			recA	F08	34395	832.15	0.0241939
	tisB	F09	32564.6	7318.86	0.224749			tisB	F10	36801.1	7930.64	0.2155
	istR	F11	33231.9	2220.57	0.0668204			istR	F12	30950.3	7338.81	0.237116
	dinQ	G01	32909.4	3397.3	0.103232			dinQ	G02	31162.1	10240	0.328604
	agrB	G03	31139.6	2449.51	0.0786623			agrB	G04	29952.5	7963.33	0.265865
	shoB	G05	32262.5	3005.79	0.0931668			shoB	G06	30998.2	9960.18	0.321315
	ohsC	G07	31595.9	2817.8	0.0891824			ohsC	G08	29946.8	8161.88	0.272546
	IbsA	G09	48157.1	6499.15	0.134957			IbsA	G10	35259.5	16627.6	0.471577
	IbsB	G11	32940.7	5382.57	0.163402			IbsB	G12	31085	16489	0.53045
	IbsC	H01	32822.7	4651.92	0.141729			IbsC	H02	32124.8	14990.9	0.466645
	IbsD	H03	37738.5	5106.64	0.135317			IbsD	H04	32140.7	14641.9	0.455555
	IbsE	H05	32979	4779.06	0.144912			IbsE	H06	30331.4	15307.8	0.504685
	hokB	H07	34652.4	4888.5	0.141073			hokB	H08	33026.2	16095	0.487339
	rdlD	H09	30651.6	4647.82	0.151634			rdlD	H10	27662.9	14711.4	0.531808
	ldrD	H11	32057.2	4703.98	0.146737			ldrD	H12	28858.6	15202.9	0.526806
180	BW25113	A01	35836.4	2369.49	0.0661197		180	BW25113	A02	30924.3	7134.66	0.230714
	recA	A03	40377	928	0.0229834			recA	A04	28914.6	704.69	0.0243714
	tisB	A05	31877	7633.97	0.239482			tisB	A06	34178.5	7555.43	0.221058
	istR	A07	31016.1	2035.53	0.0656283			istR	A08	28697.1	6796.17	0.236824
	dinQ	A09	32076.5	3081.9	0.0960797			dinQ	A10	29393.7	9817.14	0.333988
	agrB	A11	30989.3	2267.04	0.0731556			agrB	A12	29270.8	7558.72	0.258234
	shoB	B01	31693.3	2747.34	0.0866852			shoB	B02	30017.2	9397.9	0.313084
	ohsC	B03	32124.5	2440.76	0.0759781			ohsC	B04	30341.5	8239.68	0.271564
	IbsA	B05	39477.6	5006.94	0.12683			IbsA	B06	44145.1	19896.8	0.450713
	IbsB	B07	31695.3	4679.9	0.147653			IbsB	B08	29723	15929	0.535916
	IbsC	B09	31263.3	4129.93	0.132102			IbsC	B10	29814	14109.3	0.473244
	IbsD	B11	40084	4831.81	0.120542			IbsD	B12	30846.7	13804.9	0.447531
	IbsE	C01	32588.9	4189.45	0.128554			IbsE	C02	29873.8	14334.6	0.47984
	hokB	C03	37266.1	4609.05	0.123679			hokB	C04	34482.3	16308.4	0.472948
	rdlD	C05	30039.2	4049.48	0.134806			rdlD	C06	26546.4	13547.8	0.510344
	ldrD	C07	30244.4	4031.73	0.133305			ldrD	C08	27706	13975.9	0.504436
210	BW25113	C09	37797.3	1897.48	0.0502014		210	BW25113	C10	31677	6243.07	0.197085
	recA	C11	32180.6	758.67	0.0235754			recA	C12	35891.8	841.03	0.0234324
	tisB	D01	35134.4	8326.29	0.236984			tisB	D02	33660.2	7644.92	0.227121
	istR	D03	31416	1932.38	0.0615095			istR	D04	30200.9	6374.75	0.211078
	dinQ	D05	31898.5	2860.38	0.0896714			dinQ	D06	31189.5	9495.62	0.304449
	agrB	D07	31011.5	2145.56	0.069186			agrB	D08	29185	6943.98	0.237929
	shoB	D09	31398.7	2619.2	0.0834175			shoB	D10	29459.4	8721.69	0.296058
	ohsC	D11	32535.9	2320.73	0.0713284			ohsC	D12	29730.2	7699.83	0.258991
	IbsA	E01	51333.9	6055.82	0.117969			IbsA	E02	46859.8	19403.8	0.414082
	IbsB	E03	32251.3	4444.91	0.137821			IbsB	E04	29346.8	14491.8	0.493812
	IbsC	E05	32239.7	3959.28	0.122808			IbsC	E06	28761.3	12584	0.437532
	IbsD	E07	46332.6	5134.02	0.110808			IbsD	E08	31868.8	12668	0.397506
	IbsE	E09	31221.5	3982.08	0.127543			IbsE	E10	29671.9	13422.8	0.452375
	hokB	E11	40723.4	4713.48	0.115744			hokB	E12	30649	13695.4	0.446845
	rdlD	F01	29330.4	3704.46	0.126301			rdlD	F02	26589.8	11845.9	0.445505
	ldrD	F03	29594.1	3720.83	0.125729			ldrD	F04	25909	11582.3	0.447038
240	BW25113	F05	37139.3	1612.81	0.0434259		240	BW25113	F06	29856.3	4685.98	0.156951
	recA	F07	28447	690.04	0.0242571			recA	F08	35662.9	828.22	0.0232236
	tisB	F09	33222.8	7776.71	0.234078			tisB	F10	33354.2	7569.1	0.226931
	istR	F11	31475.3	1920.62	0.06102			istR	F12	27929.1	5730.84	0.205192
	dinQ	G01	32806.2	2902.85	0.0884847			dinQ	G02	28557.7	8252.18	0.288965
	agrB	G03	30598.9	2075.47	0.0678282			agrB	G04	27606	5890.65	0.213383
	shoB	G05	31608	2537.41	0.0802773			shoB	G06	27169.3	7614.16	0.280248
	ohsC	G07	32000.2	2243.84	0.0701196			ohsC	G08	29637.2	7496.09	0.252929
	IbsA	G09	55201.5	6348.74	0.11501			IbsA	G10	37976.4	14373.8	0.378493
	IbsB	G11	32844.9	4433.59	0.134986			IbsB	G12	28883.4	12898.2	0.44656
	IbsC	H01	31354.6	3748.17	0.119541			IbsC	H02	28339.2	11195.2	0.395044
	IbsD	H03	40516.4	4252.45	0.104956			IbsD	H04	32249.6	11205.1	0.347449
	IbsE	H05	32471.7	3939.57	0.121323			IbsE	H06	27888.9	11427.5	0.409752
	hokB	H07	41552.4	4690.43	0.11288			hokB	H08	36854.1	14188.1	0.38498
	rdlD	H09	29225.9	3546.92	0.121362			rdlD	H10	24654.6	9846.78	0.399389
	ldrD	H11	30064.8	3620.35	0.120418			ldrD	H12	24318.9	9492.84	0.390349
270	BW25113	A01	34802.2	1430.49	0.0411034		270	BW25113	A02	26788.7	3581.08	0.133679
	recA	A03	36643.1	846.58	0.0231034			recA	A04	36397.8	864.74	0.023758
	tisB	A05	33641.8	7888.11	0.234473			tisB	A06	36417.2	8582.1	0.23566
	istR	A07	31288.8	1860.24	0.0594538			istR	A08	27263	5226.55	0.191708
	dinQ	A09	32310.9	2677.84	0.0828774			dinQ	A10	28231.8	7558.4	0.267726
	agrB	A11	31613.2	2025.89	0.0640837			agrB	A12	26884.6	5105.34	0.189898
	shoB	B01	31987.6	2435.12	0.0761271			shoB	B02	27685.4	7073.47	0.255494
	ohsC	B03	30744.5	2120.77	0.0689805			ohsC	B04	28549.9	6597.29	0.231079
	IbsA	B05	59979.5	6502.82	0.108417			IbsA	B06	51491.6	17768.4	0.345075
	IbsB	B07	32326.1	4232.88	0.130943			IbsB	B08	28122.3	11470.4	0.407876
	IbsC	B09	31113.8	3569.93	0.114738			IbsC	B10	27021.9	9258.95	0.342646
	IbsD	B11	42283.3	4118.25	0.0973966			IbsD	B12	32831.9	9906.32	0.301728
	IbsE	C01	31312.8	3553.16	0.113473			IbsE	C02	26584.2	9564.88	0.359796
	hokB	C03	43773.1	4619.98	0.105544			hokB	C04	35622.5	12123.3	0.340326
	rdlD	C05	28893.2	3256.04	0.112692			rdlD	C06	23743.9	8055.33	0.339259
	ldrD	C07	27948.7	3112.95	0.111381			ldrD	C08	23729.7	7334.83	0.309099
300	BW25113	C09	31593.4	1164.5	0.0368589		300	BW25113	C10	24807.6	2670.57	0.107651
	recA	C11	31033.8	751.97	0.0242307			recA	C12	27838.5	704.84	0.0253189
	tisB	D01	38848.1	8902.43	0.22916			tisB	D02	36767.8	8255.85	0.22454
	istR	D03	29046.1	1686.62	0.0580669			istR	D04	26883.2	4530.46	0.168524
	dinQ	D05	32209	2609.19	0.081008			dinQ	D06	26034.7	6263.49	0.240583
	agrB	D07	30216.4	1803.14	0.0596743			agrB	D08	25289.6	4295.72	0.169861
	shoB	D09	30811.8	2255.38	0.0731987			shoB	D10	25952.3	5815.74	0.224094
	ohsC	D11	31509.5	2119.1	0.0672526			ohsC	D12	26880.5	5762.02	0.214357
	IbsA	E01	67483.1	6862.94	0.101699			IbsA	E02	50636.6	14357.4	0.283538
	IbsB	E03	32066.9	3973.58	0.123915			IbsB	E04	26887.5	9532.55	0.354535
	IbsC	E05	30284.3	3199.87	0.105661			IbsC	E06	25819.4	7617.63	0.295036
	IbsD	E07	46649.1	4143.97	0.0888328			IbsD	E08	30276.7	7257.05	0.239691
	IbsE	E09	31971.2	3452.52	0.107988			IbsE	E10	25831.2	7764.73	0.300595
	hokB	E11	40128.8	4008.07	0.0998802			hokB	E12	40410.6	11212.3	0.27746
	rdlD	F01	28023	3027.89	0.10805			rdlD	F02	22444.7	6617.13	0.294819
	ldrD	F03	28050.5	3004.57	0.107113			ldrD	F04	22582	6638.27	0.293963
Day 2							Day-2
0	BW25113	A01	35309.2	1160.78	0.0328747		0	BW25113	A02	32735.7	1187.99	0.0362904
	recA	A03	42005.6	929.98	0.0221394			recA	A04	37890.4	843.04	0.0222494
	tisB	A05	30580.8	1041.34	0.0340521			tisB	A06	33438.8	1103.05	0.0329871
	istR	A07	30130.4	1133.82	0.0376304			istR	A08	31218.4	1097.23	0.0351469
	dinQ	A09	32291	1202.33	0.0372342			dinQ	A10	32778.5	1138.83	0.0347432
	agrB	A11	29800.5	1068.47	0.035854			agrB	A12	29388.1	1045.24	0.0355668
	shoB	B01	30309.5	1129.03	0.03725			shoB	B02	30104.4	1052.55	0.0349633
	ohsC	B03	27607.6	1055.7	0.0382395			ohsC	B04	26906.1	967.01	0.0359402
	IbsA	B05	31102.8	1098.3	0.0353119			IbsA	B06	31903	1005.73	0.0315247
	IbsB	B07	31703.9	1109.55	0.0349973			IbsB	B08	30913.6	998.65	0.0323046
	IbsC	B09	27738.3	978.35	0.0352707			IbsC	B10	27110.9	871.96	0.0321627
	IbsD	B11	29921.5	1009.51	0.0337386			IbsD	B12	31157.3	1003.87	0.0322194
	IbsE	C01	31615.2	1082.15	0.0342288			IbsE	C02	30977	1011.54	0.0326545
	hokB	C03	30387.5	1079.15	0.035513			hokB	C04	29123	986.72	0.0338811
	rdlD	C05	29198.9	1032.71	0.0353681			rdlD	C06	28329.4	945.96	0.0333915
	ldrD	C07	28957.3	1010.15	0.0348841			ldrD	C08	26804	897.43	0.0334812
30	BW25113	C09	37501.3	1647.38	0.0439286		30	BW25113	C10	36770.1	1667.39	0.0453463
	recA	C11	34495.8	816.24	0.023662			recA	C12	34673.2	790.94	0.0228113
	tisB	D01	32575.3	1444.22	0.0443349			tisB	D02	35586.2	1460.13	0.0410307
	istR	D03	29603.2	1558.96	0.0526619			istR	D04	31834.5	1626.86	0.0511037
	dinQ	D05	32357.1	1810.59	0.0559565			dinQ	D06	35540	1837.21	0.0516941
	agrB	D07	29227.4	1489.26	0.0509543			agrB	D08	30421.8	1570.31	0.051618
	shoB	D09	30513.2	1770.73	0.0580317			shoB	D10	32521.9	1784.43	0.0548686
	ohsC	D11	27000	1442.27	0.0534174			ohsC	D12	27851	1446.95	0.0519533
	IbsA	E01	34322.2	1718.13	0.0500589			IbsA	E02	34579	1623.48	0.0469498
	IbsB	E03	31683	1948.1	0.0614873			IbsB	E04	34789.3	1956.84	0.0562482
	IbsC	E05	27069.8	1471.02	0.0543418			IbsC	E06	29109.9	1447.36	0.0497205
	IbsD	E07	31542.5	1906.51	0.0604427			IbsD	E08	36204.7	1979.01	0.0546617
	IbsE	E09	32470.5	2368.15	0.0729324			IbsE	E10	35498.2	2310.83	0.0650971
	hokB	E11	35209.9	2193.02	0.0622841			hokB	E12	37456.2	2163.5	0.0577609
	rdlD	F01	29287.4	2192.22	0.074852			rdlD	F02	33473.2	2131.04	0.063664
	ldrD	F03	25922.3	1707.83	0.0658827			ldrD	F04	28273.2	1684.51	0.0595798
60	BW25113	F05	41781.7	6364.64	0.152331		60	BW25113	F06	48311.6	6860.16	0.141998
	recA	F07	37605.6	960.32	0.0255366			recA	F08	39393.5	890.77	0.0226121
	tisB	F09	39093.1	4660.98	0.119228			tisB	F10	45726.3	4973.83	0.108774
	istR	F11	32814.1	4582.06	0.139637			istR	F12	36674.4	4777.7	0.130273
	dinQ	G01	35602.4	5400.15	0.151679			dinQ	G02	40861.3	5308.51	0.129915
	agrB	G03	34019.9	4213.64	0.123858			agrB	G04	35670.8	4243.95	0.118976
	shoB	G05	33312.2	4869.27	0.146171			shoB	G06	37686	5132.89	0.136202
	ohsC	G07	29843.8	3738.39	0.125265			ohsC	G08	32975	3811.57	0.11559
	IbsA	G09	35307.2	5352.42	0.151596			IbsA	G10	38795.1	5460.61	0.140755
	IbsB	G11	35619.6	6458.3	0.181313			IbsB	G12	39376.4	6445.43	0.163687
	IbsC	H01	29500.5	4849.41	0.164384			IbsC	H02	32380.2	4877.04	0.150618
	IbsD	H03	35700.4	5623.12	0.157509			IbsD	H04	41043.6	5639.33	0.137398
	IbsE	H05	36938.8	7692.96	0.208262			IbsE	H06	40369.8	7398.6	0.18327
	hokB	H07	38165.5	6033.4	0.158085			hokB	H08	42615	6173.21	0.14486
	rdlD	H09	33247.9	6781.39	0.203964			rdlD	H10	35993.5	6760.25	0.187819
	ldrD	H11	30213.3	5396.92	0.178627			ldrD	H12	33124.2	5404.48	0.163158
90	BW25113	A01	48694.5	13605	0.279394		90	BW25113	A02	47967.2	14539.4	0.303112
	recA	A03	40783.7	987.29	0.0242079			recA	A04	41953.2	941.91	0.0224515
	tisB	A05	40068	9484.72	0.236715			tisB	A06	43058	9601.88	0.222999
	istR	A07	36666.4	6859.62	0.187082			istR	A08	37740.6	10567	0.279989
	dinQ	A09	40164.5	11880.1	0.295785			dinQ	A10	42589.5	12236.2	0.287305
	agrB	A11	36026.7	6350.3	0.176267			agrB	A12	34806	9051.35	0.260051
	shoB	B01	38988	10791.4	0.276788			shoB	B02	40325.6	11431.4	0.283478
	ohsC	B03	34795	8600.54	0.247177			ohsC	B04	35351.3	9170.79	0.259418
	IbsA	B05	37930.7	10932.6	0.288227			IbsA	B06	37566	13410.3	0.356979
	IbsB	B07	41111.7	13409.2	0.326166			IbsB	B08	41896	15324.7	0.365778
	IbsC	B09	32228.3	9349.14	0.290091			IbsC	B10	34471.8	12028.8	0.348948
	IbsD	B11	39714	12532.2	0.315561			IbsD	B12	44251.1	14126.9	0.319243
	IbsE	C01	40301.3	14931.7	0.370502			IbsE	C02	42942.3	17165.8	0.399741
	hokB	C03	41993.2	11741.6	0.279607			hokB	C04	42493.1	12024	0.282964
	rdlD	C05	37944.4	13214.5	0.348258			rdlD	C06	40725.2	14954.7	0.367209
	ldrD	C07	33972.9	10779.4	0.317294			ldrD	C08	34317.7	12843.1	0.374243
120	BW25113	C09	48213.7	14458.8	0.299889		120	BW25113	C10	48137.2	19262	0.400149
	recA	C11	40818.7	1046.16	0.0256295			recA	C12	46857.9	1038.35	0.0221595
	tisB	D01	42329	12749.1	0.301191			tisB	D02	46880.4	13150.4	0.280509
	istR	D03	38672.7	3939.16	0.101859			istR	D04	38808.3	11594.3	0.298759
	dinQ	D05	44038.5	11743.9	0.266674			dinQ	D06	45552.2	16956.6	0.372245
	agrB	D07	37185.4	4915.73	0.132195			agrB	D08	36367.2	10519.5	0.289258
	shoB	D09	42291.4	10245.3	0.242255			shoB	D10	40971.3	15217.4	0.371416
	ohsC	D11	35661	8254.84	0.231481			ohsC	D12	37028.9	13237.3	0.357486
	IbsA	E01	40239.9	8532.47	0.21204			IbsA	E02	41552.8	18021.4	0.433698
	IbsB	E03	43641.5	10364.1	0.237483			IbsB	E04	41869.6	20400.4	0.487235
	IbsC	E05	35063.3	7156.26	0.204096			IbsC	E06	35157.7	15052.4	0.428141
	IbsD	E07	41810.2	10241.6	0.244956			IbsD	E08	42208.5	19269.3	0.456526
	IbsE	E09	45054.5	13349.5	0.296296			IbsE	E10	43287.3	23127	0.534269
	hokB	E11	41979.2	13594.1	0.32383			hokB	E12	44863.6	18827.1	0.419652
	rdlD	F01	39123.3	9850.43	0.251779			rdlD	F02	39976.2	19532.2	0.488597
	ldrD	F03	37027.9	8194.05	0.221294			ldrD	F04	35301.1	16331.4	0.462632
150	BW25113	F05	59655.7	8784.86	0.147259		150	BW25113	F06	49996	20684.3	0.41372
	recA	F07	38787.1	996.48	0.025691			recA	F08	43098.8	995.9	0.0231074
	tisB	F09	43001.3	14426.2	0.335482			tisB	F10	44481	14236.9	0.320066
	istR	F11	37339	3043.41	0.0815076			istR	F12	37905.1	10802	0.284976
	dinQ	G01	44680.2	6712.9	0.150243			dinQ	G02	43514.9	17594.2	0.404325
	agrB	G03	37663.6	3343.99	0.0887857			agrB	G04	34926.4	10314.6	0.295325
	shoB	G05	44809.5	5752.08	0.128368			shoB	G06	42652.6	16235.2	0.38064
	ohsC	G07	38751.4	5687.69	0.146774			ohsC	G08	36802.8	14036.9	0.381408
	IbsA	G09	44587.5	6329.62	0.14196			IbsA	G10	45185.2	19707	0.436137
	IbsB	G11	41872.8	6504.93	0.15535			IbsB	G12	44218.3	21382	0.483555
	IbsC	H01	36760.7	5128.74	0.139517			IbsC	H02	37036.9	15835.1	0.42755
	IbsD	H03	45176.1	6699.17	0.14829			IbsD	H04	43236.3	20047.5	0.463673
	IbsE	H05	45682.4	8169.55	0.178834			IbsE	H06	43635.6	24389.2	0.558928
	hokB	H07	44722.1	8154.64	0.18234			hokB	H08	41717.1	20738.7	0.497127
	rdlD	H09	42255.3	7012.31	0.165951			rdlD	H10	37590.3	19951.5	0.530761
	ldrD	H11	37795.6	5586.53	0.147809			ldrD	H12	35664.2	16850	0.472463
180	BW25113	A01	47351.4	5932.94	0.125296		180	BW25113	A02	45424.1	18613.9	0.40978
	recA	A03	44946.2	1117.23	0.0248571			recA	A04	43555	1022.17	0.0234685
	tisB	A05	41802.3	14501.3	0.346902			tisB	A06	45768	15108.7	0.330114
	istR	A07	37455.9	2821.73	0.0753347			istR	A08	38277.6	10071.5	0.263116
	dinQ	A09	45470.3	5059.82	0.111277			dinQ	A10	43080.3	17189.6	0.399013
	agrB	A11	39798.4	3074.95	0.0772632			agrB	A12	38184.6	10135.7	0.265439
	shoB	B01	42673.1	4404.27	0.10321			shoB	B02	40523.6	15308.1	0.377757
	ohsC	B03	40738.3	4364.05	0.107124			ohsC	B04	37947.3	14654.9	0.386191
	IbsA	B05	49486.5	5589.91	0.112958			IbsA	B06	46486.8	19137	0.411665
	IbsB	B07	44039.1	5537.91	0.12575			IbsB	B08	40114	19284.2	0.480734
	IbsC	B09	38944.2	4386.54	0.112637			IbsC	B10	35615.7	14983.9	0.420712
	IbsD	B11	49249.8	5653.68	0.114796			IbsD	B12	43481.2	18786.8	0.432067
	IbsE	C01	44470.1	6292.26	0.141494			IbsE	C02	42267.4	22077.4	0.522328
	hokB	C03	47548.8	6298.66	0.132467			hokB	C04	44847.3	20944.9	0.467028
	rdlD	C05	40945.2	5157.49	0.125961			rdlD	C06	35802.6	17555.7	0.490346
	ldrD	C07	36253.5	4262.73	0.117581			ldrD	C08	34511.2	15684.5	0.454477
210	BW25113	C09	47226.6	4303.65	0.0911277		210	BW25113	C10	39448.4	14234.7	0.360843
	recA	C11	41267.9	1013.29	0.0245539			recA	C12	44461.6	1072.81	0.0241289
	tisB	D01	40101.2	14267.5	0.355787			tisB	D02	47087	15018.6	0.318954
	istR	D03	36662.9	2485.37	0.0677897			istR	D04	35679.5	8304.51	0.232753
	dinQ	D05	42635.1	4392.76	0.103031			dinQ	D06	44059.7	14900.2	0.338182
	agrB	D07	36561	2506.31	0.0685515			agrB	D08	35786.3	8202.6	0.229211
	shoB	D09	41156.6	3718.61	0.0903528			shoB	D10	38395.3	12769	0.332566
	ohsC	D11	38539.1	3737.02	0.096967			ohsC	D12	37152.2	13259.9	0.356909
	IbsA	E01	52400.1	5615.45	0.107165			IbsA	E02	47528.1	17739.4	0.373241
	IbsB	E03	39211.3	4675.73	0.119244			IbsB	E04	37833.4	15756.1	0.416461
	IbsC	E05	36817.6	3807.91	0.103426			IbsC	E06	34672.4	13069.7	0.376949
	IbsD	E07	50578.9	5074.11	0.100321			IbsD	E08	42814	15750.5	0.367882
	IbsE	E09	43506.2	5237.19	0.120378			IbsE	E10	38800	17165.2	0.442403
	hokB	E11	46730.8	5416.15	0.115901			hokB	E12	43183.4	18215.2	0.421812
	rdlD	F01	36540.7	4192.25	0.114728			rdlD	F02	33289.6	13462.8	0.404414
	ldrD	F03	35486.4	3753.7	0.105779			ldrD	F04	32020.8	12591.7	0.393234
240	BW25113	F05	43669.7	3525.58	0.0807328		240	BW25113	F06	39822.5	10907.7	0.273909
	recA	F07	38602.9	967.07	0.0250517			recA	F08	45336.9	1071.27	0.0236291
	tisB	F09	42015.2	14868.8	0.35389			tisB	F10	45722.5	14942.5	0.326808
	istR	F11	36089.7	2364.93	0.0655292			istR	F12	31802.7	6864.03	0.215832
	dinQ	G01	41040.8	3963.77	0.0965811			dinQ	G02	40232.9	13023.5	0.323702
	agrB	G03	38210.7	2427.87	0.063539			agrB	G04	33379.2	6939.42	0.207896
	shoB	G05	40503.2	3525.29	0.0870373			shoB	G06	36904.1	11049.9	0.299423
	ohsC	G07	37711.4	3586.23	0.0950967			ohsC	G08	35456	11974.4	0.337727
	IbsA	G09	57500.6	5767.54	0.100304			IbsA	G10	54048.5	18030	0.333589
	IbsB	G11	36900.1	4210.03	0.114093			IbsB	G12	34771.3	12953.5	0.372534
	IbsC	H01	33836.6	3466.72	0.102455			IbsC	H02	33626.7	11803.2	0.351006
	IbsD	H03	50413	4770.51	0.0946286			IbsD	H04	43933.7	13784.4	0.313755
	IbsE	H05	41894.1	4997.54	0.11929			IbsE	H06	36799.1	13536.3	0.367844
	hokB	H07	47573.1	5007.45	0.105258			hokB	H08	45618.9	16908.8	0.370653
	rdlD	H09	37167.4	3841.06	0.103345			rdlD	H10	31692.5	10835.5	0.341894
	ldrD	H11	34553.5	3507	0.101495			ldrD	H12	28946.6	10256.4	0.35432
270	BW25113	A01	39300.4	2783.86	0.0708354		270	BW25113	A02	33136.3	7032.61	0.212233
	recA	A03	44300.7	1104.55	0.024933			recA	A04	44716.7	1116.31	0.0249641
	tisB	A05	41644.9	14649.4	0.351768			tisB	A06	42101.6	15080.3	0.358189
	istR	A07	34209.6	2200.4	0.0643211			istR	A08	30575.2	5711.92	0.186815
	dinQ	A09	40195.8	3742.91	0.0931171			dinQ	A10	38139.2	10532.1	0.276149
	agrB	A11	36509.3	2235.25	0.0612241			agrB	A12	31907.2	5481.92	0.171808
	shoB	B01	37124.5	3175.93	0.0855481			shoB	B02	34578.2	8851.6	0.255988
	ohsC	B03	36916.2	3314.32	0.0897796			ohsC	B04	33083.9	10265.8	0.310296
	IbsA	B05	65840.3	6071.9	0.0922216			IbsA	B06	55784.4	16416.8	0.294289
	IbsB	B07	39571.5	3996.05	0.100983			IbsB	B08	32377.4	9560.39	0.29528
	IbsC	B09	35485.3	3382.9	0.0953325			IbsC	B10	30621.8	9410.81	0.307324
	IbsD	B11	51825.2	4400.33	0.0849072			IbsD	B12	38784.8	9409.22	0.242601
	IbsE	C01	39844.3	4462.37	0.111995			IbsE	C02	33491.6	9942.69	0.296871
	hokB	C03	48306.6	4734.13	0.0980017			hokB	C04	44790.7	12778	0.285282
	rdlD	C05	35825.8	3383.07	0.094431			rdlD	C06	33284.5	381.83	0.0114717
	ldrD	C07	33280.1	3171.27	0.0952904			ldrD	C08	27961.2	7850.29	0.280756
300	BW25113	C09	39505.1	2322.41	0.0587876		300	BW25113	C10	31288.8	4449.01	0.142192
	recA	C11	45501.7	1116.72	0.0245424			recA	C12	47000	1148.49	0.024436
	tisB	D01	41937.8	14951.8	0.356522			tisB	D02	43555.9	15167.1	0.34822
	istR	D03	34033.3	1876.85	0.0551474			istR	D04	29285.9	4405.76	0.150439
	dinQ	D05	39086.5	3312.98	0.0847603			dinQ	D06	33159.2	8091.1	0.244008
	agrB	D07	36185.2	1962.05	0.0542224			agrB	D08	29282.7	4186.56	0.142971
	shoB	D09	37709.8	2857.87	0.0757858			shoB	D10	33328.1	6920.68	0.207653
	ohsC	D11	36159.7	3121.46	0.0863244			ohsC	D12	31135.2	8878.57	0.285162
	IbsA	E01	69780	6242.51	0.0894598			IbsA	E02	58527.6	14368.2	0.245495
	IbsB	E03	38034.9	3462.79	0.0910423			IbsB	E04	30419.6	7196.45	0.236572
	IbsC	E05	34927.3	3151.63	0.0902339			IbsC	E06	30163.6	7794.47	0.258407
	IbsD	E07	53647.8	4136.46	0.077104			IbsD	E08	35988.2	6589.6	0.183104
	IbsE	E09	41808.1	3967.43	0.0948962			IbsE	E10	32871.2	7243.83	0.22037
	hokB	E11	51871.4	4703.09	0.0906682			hokB	E12	45192.7	9808.96	0.217048
	rdlD	F01	34142.1	3119.66	0.0913727			rdlD	F02	27145.9	5765.37	0.212384
	ldrD	F03	32409.1	2854.3	0.0880709			ldrD	F04	26215.7	6148.6	0.234539
Day-3
0	BW25113	A01	137117	4352.14	0.0317403		0	BW25113	A02	43917	1632.54	0.0371733
	recA	A03	47981.2	1099.05	0.0229059			recA	A04	44990.4	1045.42	0.0232365
	tisB	A05	39120	1258.5	0.0321703			tisB	A06	40252.4	1340.82	0.0333103
	istR	A07	42314.4	1435.2	0.0339176			istR	A08	42343.2	1359.42	0.0321048
	dinQ	A09	42552.5	1473.52	0.0346283			dinQ	A10	40379.8	1334.6	0.0330512
	agrB	A11	43896.2	1486.34	0.0338603			agrB	A12	39348.3	1336.41	0.0339636
	shoB	B01	40634.6	1463.59	0.0360184			shoB	B02	38562.2	1328.71	0.0344563
	ohsC	B03	37302.1	1384.06	0.0371041			ohsC	B04	37824.3	1316.37	0.0348022
	IbsA	B05	40609.9	1314.19	0.0323614			IbsA	B06	39035.9	1210.46	0.0310089
	IbsB	B07	39045.8	1290.93	0.0330619			IbsB	B08	38273	1198.62	0.0313176
	IbsC	B09	38982.1	1291.04	0.0331188			IbsC	B10	38203	1197.03	0.0313334
	IbsD	B11	35116.2	1111.88	0.0316629			IbsD	B12	37379.6	1173.68	0.0313989
	IbsE	C01	38488.4	1291.71	0.033561			IbsE	C02	37566.6	1186.54	0.031585
	hokB	C03	38306	1304	0.0340417			hokB	C04	35504.6	1167.75	0.0328902
	rdlD	C05	39573.1	1323.94	0.0334556			rdlD	C06	33791	1100.62	0.0325714
	ldrD	C07	36823.5	1250.88	0.0339696			ldrD	C08	33723	1095.76	0.032493
30	BW25113	C09	47822.2	2671.05	0.0558537		30	BW25113	C10	46544.7	2742.32	0.058918
	recA	C11	44366.8	1057.2	0.0238286			recA	C12	46330.9	1128.47	0.0243568
	tisB	D01	45471	2049.95	0.0450826			tisB	D02	51237.7	2172.23	0.0423951
	istR	D03	42877.2	2717.43	0.0633771			istR	D04	44426	2740.16	0.0616792
	dinQ	D05	41632.3	2788.19	0.0669718			dinQ	D06	47321.3	2948.67	0.0623117
	agrB	D07	41828.3	2841.71	0.0679375			agrB	D08	47393.4	3141.94	0.0662949
	shoB	D09	42673.1	3273.82	0.0767186			shoB	D10	45374.8	3233.18	0.0712549
	ohsC	D11	41709	3178.26	0.0762009			ohsC	D12	42593.8	3136.21	0.0736306
	IbsA	E01	44395.2	4109.68	0.0925704			IbsA	E02	47861.5	3977.31	0.0831004
	IbsB	E03	40724.3	3957.63	0.0971809			IbsB	E04	44694.8	3847.29	0.086079
	IbsC	E05	40065.4	3779.68	0.0943377			IbsC	E06	44424.9	3751.73	0.084451
	IbsD	E07	42341.4	2996.77	0.0707764			IbsD	E08	43317.2	2776.85	0.064105
	IbsE	E09	40409	3985.96	0.0986405			IbsE	E10	44822.2	3908.28	0.0871951
	hokB	E11	41841	3533.51	0.0844509			hokB	E12	44183.8	3424.09	0.0774965
	rdlD	F01	39696.2	4075.22	0.10266			rdlD	F02	41844.3	3876.61	0.0926436
	ldrD	F03	37041.6	4167.91	0.11252			ldrD	F04	40732.4	4095.01	0.100534
60	BW25113	F05	54644.8	9259.24	0.169444		60	BW25113	F06	56522.2	9747.82	0.17246
	recA	F07	44781.5	1113.23	0.0248591			recA	F08	43001.1	1038.3	0.0241459
	tisB	F09	48699.4	6576.62	0.135045			tisB	F10	49828.6	6638.84	0.133234
	istR	F11	45422.1	9762.38	0.214926			istR	F12	54338.9	10373.3	0.1909
	dinQ	G01	46735.2	9992.99	0.213821			dinQ	G02	52116.9	10120.5	0.194188
	agrB	G03	48298.1	9595.55	0.198673			agrB	G04	51970.2	10693.1	0.205754
	shoB	G05	50492.5	10785.2	0.2136			shoB	G06	52192.5	11093.5	0.212549
	ohsC	G07	45414.6	10018.8	0.220607			ohsC	G08	47499.7	9884.87	0.208104
	IbsA	G09	50016.1	14259.1	0.285091			IbsA	G10	53764.8	13759.4	0.255919
	IbsB	G11	45447	13949.6	0.306942			IbsB	G12	49861.8	14002.5	0.280826
	IbsC	H01	48286.1	13735.2	0.284454			IbsC	H02	51562.6	13778.1	0.267211
	IbsD	H03	46527.8	9727.88	0.209077			IbsD	H04	53298.7	9830.8	0.184447
	IbsE	H05	45808.1	13837	0.302064			IbsE	H06	52521.9	14081.3	0.268102
	hokB	H07	45812.8	10326.9	0.225415			hokB	H08	50275.3	10281.6	0.204505
	rdlD	H09	44616	13365.2	0.29956			rdlD	H10	46487.2	13022	0.28012
	ldrD	H11	45259.9	13360.6	0.295199			ldrD	H12	45820.2	13516.2	0.294983
90	BW25113	A01	77426.9	11495.1	0.148463		90	BW25113	A02	63244.1	16800.8	0.26565
	recA	A03	51187.3	1432.14	0.0279784			recA	A04	48448.1	1166.02	0.0240674
	tisB	A05	56483.6	12948.8	0.229248			tisB	A06	57968.3	13776.3	0.237653
	istR	A07	52826.8	14721.5	0.278674			istR	A08	55154	19520.6	0.353928
	dinQ	A09	53154.9	19760.6	0.371756			dinQ	A10	61760.4	20952.9	0.339261
	agrB	A11	52149.5	16725.6	0.320723			agrB	A12	52154.6	20277.8	0.388802
	shoB	B01	50675.4	19941.6	0.393517			shoB	B02	59017.4	22001.2	0.372792
	ohsC	B03	53152.1	17824.3	0.335346			ohsC	B04	51549.4	18699.8	0.362756
	IbsA	B05	56969.8	25555.3	0.448576			IbsA	B06	55064.6	26636	0.483722
	IbsB	B07	51942.6	26191.9	0.504247			IbsB	B08	56986	28139.2	0.493792
	IbsC	B09	52946.6	25482.5	0.481286			IbsC	B10	55316.7	26592.7	0.480736
	IbsD	B11	52730.3	18052.6	0.342356			IbsD	B12	57082	20002.7	0.35042
	IbsE	C01	52925.7	25538.3	0.482533			IbsE	C02	56812.2	27292.3	0.480396
	hokB	C03	51195.9	19764.7	0.386059			hokB	C04	55371.8	20798.5	0.375615
	rdlD	C05	49356.5	24243.5	0.491192			rdlD	C06	48876.9	24790.7	0.507207
	ldrD	C07	51916.6	24934.4	0.480278			ldrD	C08	51704.1	26353.9	0.509707
120	BW25113	C09	66674.5	12867.1	0.192984		120	BW25113	C10	59624	19245.8	0.322786
	recA	C11	49514.9	1185.18	0.0239358			recA	C12	48312.6	1172.35	0.0242659
	tisB	D01	51153.1	15446.8	0.301971			tisB	D02	55305	15752.5	0.284829
	istR	D03	50026.7	8600.54	0.171919			istR	D04	50262.1	20908.3	0.415985
	dinQ	D05	56197	21787.5	0.387698			dinQ	D06	56242.4	27519.1	0.489294
	agrB	D07	59538.1	16214.8	0.272343			agrB	D08	57509.6	26866.4	0.467163
	shoB	D09	59086.3	22831	0.386401			shoB	D10	57944.8	28870	0.498233
	ohsC	D11	51859.2	18433.6	0.355455			ohsC	D12	56222.7	24874.3	0.442425
	IbsA	E01	57354.5	25542.4	0.445342			IbsA	E02	57343.2	35280.6	0.615253
	IbsB	E03	68980.2	28714.1	0.416266			IbsB	E04	58318.7	37996.7	0.651536
	IbsC	E05	63513.2	28484.8	0.448486			IbsC	E06	56453.4	36357.4	0.644025
	IbsD	E07	63227.2	21608.9	0.341766			IbsD	E08	54050	25588.3	0.47342
	IbsE	E09	60480.5	26347	0.435628			IbsE	E10	54350.2	34567	0.636006
	hokB	E11	58437.9	25222.7	0.431616			hokB	E12	49695.3	26988.6	0.543082
	rdlD	F01	53528.8	25565.2	0.477598			rdlD	F02	54675.8	34671	0.634119
	ldrD	F03	53186.3	27764.5	0.522023			ldrD	F04	53990.5	35555.4	0.658549
150	BW25113	F05	63146	8939.38	0.141567		150	BW25113	F06	53139.9	18771.4	0.353245
	recA	F07	43580.5	1044.5	0.0239671			recA	F08	51571.3	1222.43	0.0237037
	tisB	F09	53308.9	17096.9	0.320715			tisB	F10	56416.1	16924.9	0.300001
	istR	F11	52131.6	6038.96	0.115841			istR	F12	49146.8	20553.9	0.418214
	dinQ	G01	57338.9	15653.9	0.273007			dinQ	G02	56421.5	28482.1	0.50481
	agrB	G03	57229.1	9651.01	0.168638			agrB	G04	56395.2	27294.6	0.483988
	shoB	G05	60161.2	15640.5	0.259977			shoB	G06	58867.6	31081.1	0.527982
	ohsC	G07	56335.1	12711	0.225632			ohsC	G08	51127.8	26712.8	0.522471
	IbsA	G09	63750.2	15840.2	0.248473			IbsA	G10	53912.4	37227.3	0.690514
	IbsB	G11	61172.2	16245.5	0.265569			IbsB	G12	57837.1	39915.4	0.690135
	IbsC	H01	58137	15936.1	0.274113			IbsC	H02	57164.7	38971.8	0.681745
	IbsD	H03	54104.9	14394.9	0.266056			IbsD	H04	54574.6	28180	0.516358
	IbsE	H05	54151.3	16787.8	0.310016			IbsE	H06	55299.1	38894	0.703339
	hokB	H07	57917.3	17793.3	0.307219			hokB	H08	50654.8	30637.2	0.604825
	rdlD	H09	58671.4	15816.7	0.269581			rdlD	H10	51564.2	35425.2	0.687012
	ldrD	H11	59483.3	17358.7	0.291825			ldrD	H12	52566.4	38174.1	0.726207
180	BW25113	A01	57342.4	5617.89	0.097971		180	BW25113	A02	52551.2	15101.5	0.287367
	recA	A03	44419.4	1038.36	0.0233763			recA	A04	47335.2	1124.11	0.0237479
	tisB	A05	52041.3	18516.5	0.355804			tisB	A06	58969.2	18426.7	0.31248
	istR	A07	56721	5153.56	0.0908581			istR	A08	45399.9	18111.9	0.398942
	dinQ	A09	58836.1	9625.42	0.163597			dinQ	A10	55198.1	27552	0.499148
	agrB	A11	56353.4	7294.72	0.129446			agrB	A12	55243.5	25378	0.459385
	shoB	B01	60538.2	9342.22	0.154319			shoB	B02	51965.9	29198	0.561868
	ohsC	B03	57624.1	8213.22	0.142531			ohsC	B04	54264.3	25860.8	0.476572
	IbsA	B05	58354.8	10340.1	0.177194			IbsA	B06	54780.2	35849.2	0.65442
	IbsB	B07	58082.3	10832	0.186494			IbsB	B08	52752.9	37301	0.707089
	IbsC	B09	56572.8	10351.4	0.182974			IbsC	B10	53365.1	36391.1	0.681928
	IbsD	B11	56746.2	9848.39	0.173552			IbsD	B12	53020.9	28180.6	0.5315
	IbsE	C01	57273.8	11238	0.196215			IbsE	C02	54700.6	36651.8	0.670044
	hokB	C03	56670.4	10729.7	0.189334			hokB	C04	51910.2	31929.9	0.615099
	rdlD	C05	55595.9	10392.4	0.186927			rdlD	C06	48604.6	33989.9	0.699315
	ldrD	C07	57166.7	10857.3	0.189923			ldrD	C08	49935	36830.8	0.737576
210	BW25113	C09	58867.3	3842.48	0.0652736		210	BW25113	C10	45718.5	9760.5	0.213491
	recA	C11	45946.8	1062.18	0.0231176			recA	C12	44197	1066.96	0.024141
	tisB	D01	54150.1	19003.2	0.350935			tisB	D02	58885.8	18931.2	0.32149
	istR	D03	49898.4	4369.77	0.0875733			istR	D04	45839.2	14716.5	0.321045
	dinQ	D05	53600.6	7068.44	0.131872			dinQ	D06	50720.2	24780.8	0.488578
	agrB	D07	59454.2	6629.68	0.111509			agrB	D08	55630.5	23450.7	0.421545
	shoB	D09	55755.3	7560.1	0.135594			shoB	D10	51865.3	27080.7	0.522136
	ohsC	D11	53830.1	6578.02	0.1222			ohsC	D12	48273.2	23130.6	0.47916
	IbsA	E01	57654.1	8873.54	0.15391			IbsA	E02	54150.7	31936.8	0.589776
	IbsB	E03	57081	9099.41	0.159412			IbsB	E04	52394.3	32648.2	0.623126
	IbsC	E05	57350.2	8797.97	0.153408			IbsC	E06	48250.4	30216.7	0.626247
	IbsD	E07	57704	7359.87	0.127545			IbsD	E08	52686.2	26157.3	0.496473
	IbsE	E09	55807.3	8909.53	0.159648			IbsE	E10	49198.1	30413.2	0.618178
	hokB	E11	54579.1	8151.23	0.149347			hokB	E12	49305.7	27805.2	0.563935
	rdlD	F01	48486.4	7998.21	0.164958			rdlD	F02	45479.1	27514.1	0.604983
	ldrD	F03	53166.3	8415.95	0.158295			ldrD	F04	47671	29730.8	0.623667
240	BW25113	F05	48481.2	2593.44	0.0534938		240	BW25113	F06	46495	7129.54	0.15334
	recA	F07	42190	982.33	0.0232835			recA	F08	43786.9	1061.35	0.024239
	tisB	F09	51475.8	18460.2	0.358619			tisB	F10	55402.7	18607.4	0.335858
	istR	F11	48286.1	4045.35	0.0837787			istR	F12	41555.4	12177.9	0.293051
	dinQ	G01	52417.2	6474.59	0.12352			dinQ	G02	48353.4	21572.6	0.446144
	agrB	G03	57485.7	4557	0.0792718			agrB	G04	47241.6	18900.9	0.40009
	shoB	G05	63441.8	7173.88	0.113078			shoB	G06	52859.1	24061	0.455191
	ohsC	G07	60648.8	4520.94	0.074543			ohsC	G08	44751	20695.7	0.462464
	IbsA	G09	61709.6	8933.23	0.144762			IbsA	G10	68988.6	35501.2	0.514596
	IbsB	G11	60020.9	8729.47	0.145441			IbsB	G12	48053.2	26369.2	0.54875
	IbsC	H01	63898.1	9443.47	0.14779			IbsC	H02	46896.4	24809.8	0.529034
	IbsD	H03	56894.8	6786.5	0.119282			IbsD	H04	52434.8	22987.3	0.438398
	IbsE	H05	50879	8108.25	0.159363			IbsE	H06	45457.6	23954.9	0.526972
	hokB	H07	58239.2	7869.07	0.135116			hokB	H08	48738.8	24816.8	0.50918
	rdlD	H09	54601.9	7001.82	0.128234			rdlD	H10	39220.2	20251	0.516341
	ldrD	H11	48739.8	6772.23	0.138947			ldrD	H12	41926.4	23102.5	0.551026
270	BW25113	A01	48859.2	1952.22	0.039956		270	BW25113	A02	36674.2	5129.92	0.139878
	recA	A03	52066.2	1020.41	0.0195983			recA	A04	51629.8	1218.31	0.023597
	tisB	A05	54270.4	17561.9	0.3236			tisB	A06	53742.7	18024.5	0.335384
	istR	A07	46939.7	4473.29	0.0952987			istR	A08	45659.4	10472.3	0.229357
	dinQ	A09	56118.9	6236.71	0.111134			dinQ	A10	50005.7	19789.8	0.39575
	agrB	A11	62371	5991.99	0.0960702			agrB	A12	47533.4	15952.8	0.335613
	shoB	B01	62551	6883.39	0.110044			shoB	B02	47935	21091.4	0.44
	ohsC	B03	57165.9	5628.12	0.0984523			ohsC	B04	46513.3	18675.9	0.401517
	IbsA	B05	62558.6	7162.99	0.114501			IbsA	B06	51266.8	22765.1	0.444052
	IbsB	B07	53225.7	6951.06	0.130596			IbsB	B08	45460.6	22623.7	0.497655
	IbsC	B09	55615.2	7042.06	0.126621			IbsC	B10	43295.9	19690	0.454776
	IbsD	B11	60846.8	6260.84	0.102895			IbsD	B12	47686.8	17865.9	0.374652
	IbsE	C01	54480.7	7675.61	0.140887			IbsE	C02	42380.5	19696	0.464743
	hokB	C03	53371.4	7045.02	0.132			hokB	C04	46789.6	20751.2	0.443501
	rdlD	C05	48836.2	6305.62	0.129118			rdlD	C06	39281.9	16531.8	0.420852
	ldrD	C07	50963.9	6513.59	0.127808			ldrD	C08	39922.4	18945.6	0.474561
300	BW25113	C09	41356.4	1546.54	0.0373954		300	BW25113	C10	33637.4	3281.53	0.097556
	recA	C11	56260.5	1162.7	0.0206664			recA	C12	50136.6	1194.26	0.0238201
	tisB	D01	53079.2	17957.6	0.338317			tisB	D02	57983.8	18850.1	0.325093
	istR	D03	49257.2	3472.94	0.0705063			istR	D04	41511.8	7586.53	0.182756
	dinQ	D05	57240.2	6029.84	0.105343			dinQ	D06	42354.6	14900	0.351792
	agrB	D07	55896	5040.4	0.0901746			agrB	D08	44090.9	12301.9	0.279013
	shoB	D09	59092	6153.38	0.104132			shoB	D10	43782.6	16521.2	0.377345
	ohsC	D11	51655.8	5207.25	0.100807			ohsC	D12	43681.4	16158.8	0.369923
	IbsA	E01	64226.4	7938.2	0.123597			IbsA	E02	45814.5	17437.2	0.380606
	IbsB	E03	48666	6397.44	0.131456			IbsB	E04	37751	15381.4	0.407443
	IbsC	E05	54734.6	6547.61	0.119625			IbsC	E06	38139.9	14697.2	0.385349
	IbsD	E07	64607.4	6044.24	0.0935534			IbsD	E08	51239.4	15172.1	0.296103
	IbsE	E09	49687.7	6868.5	0.138233			IbsE	E10	38712.9	14120.8	0.364756
	hokB	E11	55741.8	6706.03	0.120305			hokB	E12	42704	15949.2	0.373483
	rdlD	F01	43027.9	5465.77	0.127028			rdlD	F02	36813.4	12824.8	0.348372
	ldrD	F03	44089.4	5867.74	0.133087			ldrD	F04	37674.4	15473.3	0.410712
Day-4
0	BW25113	A01	140777	4572.98	0.0324838		0	BW25113	A02	53109	1951.7	0.036749
	recA	A03	55796.1	1285.7	0.0230428			recA	A04	48621.6	1100.77	0.0226395
	tisB	A05	55970.8	961.39	0.0171766			tisB	A06	39808	1286.95	0.0323289
	istR	A07	39303.6	1345.69	0.0342384			istR	A08	35813.4	1208.92	0.0337561
	dinQ	A09	36742	1371.4	0.0373251			dinQ	A10	34875.3	1229.19	0.0352453
	agrB	A11	37805.1	1275.44	0.0337372			agrB	A12	35399.3	1212.75	0.0342592
	shoB	B01	37570	1413.04	0.0376109			shoB	B02	35233.3	1237.77	0.0351307
	ohsC	B03	36790.6	1331.55	0.0361927			ohsC	B04	31596.6	1139.46	0.0360628
	IbsA	B05	44213.7	1492.65	0.0337599			IbsA	B06	36798.6	1164.69	0.0316504
	IbsB	B07	37737.6	1356.13	0.0359358			IbsB	B08	35341.8	1151.4	0.0325789
	IbsC	B09	38953.4	1346.63	0.0345702			IbsC	B10	33732.1	1143.39	0.0338962
	IbsD	B11	34876.5	1226.44	0.0351653			IbsD	B12	34034.8	1166.53	0.0342746
	IbsE	C01	38532.9	1417.91	0.0367974			IbsE	C02	33206	1159.92	0.034931
	hokB	C03	36362.7	1356.8	0.0373129			hokB	C04	33478.4	1154.96	0.0344987
	rdlD	C05	30841	1156.02	0.0374833			rdlD	C06	30739.2	1114.32	0.0362508
	ldrD	C07	34013.6	1245.68	0.036623			ldrD	C08	30897.8	1097.53	0.0355214
30	BW25113	C09	46702.4	1562.11	0.0334482		30	BW25113	C10	39654.1	1727.77	0.0435711
	recA	C11	47262.4	1032.28	0.0218415			recA	C12	45243.7	1057.93	0.0233829
	tisB	D01	46142	1788.9	0.0387694			tisB	D02	43745	1711.16	0.0391167
	istR	D03	39871.3	2100.71	0.0526872			istR	D04	41271.7	2117.14	0.0512976
	dinQ	D05	41080.8	2142.86	0.0521621			dinQ	D06	38151.1	2119.07	0.0555441
	agrB	D07	37881.9	2118.7	0.055929			agrB	D08	38966.7	2153.01	0.0552526
	shoB	D09	39425	2353.8	0.0597032			shoB	D10	41535.9	2303.25	0.0554521
	ohsC	D11	38757.3	2204.46	0.0568786			ohsC	D12	40051.6	2222.84	0.0554994
	IbsA	E01	46711.7	3071.68	0.0657582			IbsA	E02	47670.9	2855.83	0.0599072
	IbsB	E03	41592.2	2899.65	0.0697162			IbsB	E04	43552.7	2885.93	0.066263
	IbsC	E05	37801.8	3004.98	0.0794931			IbsC	E06	43677.6	3002.15	0.0687343
	IbsD	E07	42089.8	2713.57	0.064471			IbsD	E08	40931.4	2479.32	0.0605726
	IbsE	E09	35406.7	3154.25	0.0890862			IbsE	E10	40238.7	3089.45	0.076778
	hokB	E11	36853.8	3479.11	0.094403			hokB	E12	41892.9	3398.28	0.0811182
	rdlD	F01	33694.1	3463.83	0.102802			rdlD	F02	39430.4	3420.23	0.0867409
	ldrD	F03	36493.9	3781.07	0.103608			ldrD	F04	39337.5	3563.33	0.0905834
60	BW25113	F05	54132.4	6088.03	0.112466		60	BW25113	F06	52664.2	7002.09	0.132957
	recA	F07	60482.4	1338.91	0.0221372			recA	F08	47935.7	1083.53	0.0226038
	tisB	F09	47938.6	5049.79	0.105339			tisB	F10	65091.2	7052.89	0.108354
	istR	F11	40715.2	7968.13	0.195704			istR	F12	49158.6	8607.16	0.17509
	dinQ	G01	46329.2	8174.91	0.176453			dinQ	G02	45538.8	8348.63	0.18333
	agrB	G03	46122.2	7862.02	0.170461			agrB	G04	43331.2	8508.34	0.196356
	shoB	G05	51861.5	8526.88	0.164416			shoB	G06	44587	8294.37	0.186026
	ohsC	G07	41970.9	8797.91	0.209619			ohsC	G08	44158.5	8437.28	0.191068
	IbsA	G09	59653.6	15468.6	0.259307			IbsA	G10	52454.6	12292.1	0.234338
	IbsB	G11	43003.7	11949.1	0.277862			IbsB	G12	47732.7	12191.4	0.25541
	IbsC	H01	44909.3	12778.3	0.284536			IbsC	H02	47139.2	12415.3	0.263375
	IbsD	H03	47610.5	9776.19	0.205337			IbsD	H04	49911.1	9764.88	0.195645
	IbsE	H05	43910.9	12688.4	0.288957			IbsE	H06	44409.6	12473.8	0.280882
	hokB	H07	40731.3	13093.6	0.321464			hokB	H08	45605.3	13236.2	0.290234
	rdlD	H09	43653.6	13767.5	0.31538			rdlD	H10	41789.8	13481.4	0.322601
	ldrD	H11	40091.9	13758.8	0.343183			ldrD	H12	43737.4	14038	0.320961
90	BW25113	A01	75744.9	12541.2	0.165572		90	BW25113	A02	48045	13501.5	0.281017
	recA	A03	46454.6	1104.5	0.0237759			recA	A04	43069.1	1046.2	0.0242912
	tisB	A05	49998.3	10953.8	0.219084			tisB	A06	51970.9	10501.6	0.202066
	istR	A07	45572.1	13285.2	0.29152			istR	A08	51513.7	16313.9	0.31669
	dinQ	A09	46681.9	15782.6	0.338088			dinQ	A10	48509.4	15779.9	0.325296
	agrB	A11	46933.3	15453.1	0.329258			agrB	A12	52802.1	17649.6	0.33426
	shoB	B01	48199.8	16205	0.336205			shoB	B02	47405.7	15897.9	0.335358
	ohsC	B03	52306.7	16258.5	0.31083			ohsC	B04	48717.2	16439.3	0.337444
	IbsA	B05	55427.3	24456.6	0.441237			IbsA	B06	50114.1	23448.7	0.467906
	IbsB	B07	51453.2	24778.5	0.481573			IbsB	B08	51472.8	23852.5	0.4634
	IbsC	B09	55339.6	24987	0.451522			IbsC	B10	48172	23422.7	0.486231
	IbsD	B11	44975.3	18327.8	0.407507			IbsD	B12	50300.2	18877.2	0.375291
	IbsE	C01	48910.3	21508.8	0.43976			IbsE	C02	51651.7	23018.1	0.44564
	hokB	C03	63118.4	23678.2	0.375139			hokB	C04	50946.9	24257.8	0.476139
	rdlD	C05	50593.8	23911.1	0.472609			rdlD	C06	46655.8	24024.9	0.514939
	ldrD	C07	55665.6	24767.9	0.444941			ldrD	C08	48900.7	24568.3	0.502412
120	BW25113	C09	57255.6	12596.6	0.220007		120	BW25113	C10	49641.1	17758.1	0.35773
	recA	C11	47403.8	1366.94	0.0288361			recA	C12	44400.3	1021.54	0.0230075
	tisB	D01	54214.1	16235.1	0.299463			tisB	D02	50597.5	14505.2	0.286679
	istR	D03	52723.8	9406.48	0.178411			istR	D04	53717.6	20396.9	0.379707
	dinQ	D05	52503.3	19578	0.37289			dinQ	D06	53462.7	23149.8	0.433008
	agrB	D07	56495.4	17957.8	0.317864			agrB	D08	48574.4	23418.3	0.482112
	shoB	D09	53044.1	20679.8	0.389861			shoB	D10	50766.4	23874.2	0.470275
	ohsC	D11	51539.7	21480.3	0.416772			ohsC	D12	50136.7	23933.7	0.477369
	IbsA	E01	56210.3	26197	0.466052			IbsA	E02	52474.2	32532.9	0.619978
	IbsB	E03	64951.7	29904.9	0.460418			IbsB	E04	51298.4	33504.2	0.653123
	IbsC	E05	60299.2	29882.8	0.495575			IbsC	E06	54597.9	34647.9	0.634601
	IbsD	E07	53304.5	21520.6	0.40373			IbsD	E08	50643.2	26950.3	0.532161
	IbsE	E09	56429.8	24741.8	0.438453			IbsE	E10	50416.4	32859	0.651752
	hokB	E11	54796.4	27053.3	0.493705			hokB	E12	52197.1	34604.1	0.66295
	rdlD	F01	51797.2	26566.9	0.512902			rdlD	F02	52569.8	33848.5	0.643878
	ldrD	F03	55297.2	26601.8	0.481069			ldrD	F04	51624.4	34334.2	0.665076
150	BW25113	F05	57602.6	9306.47	0.161563		150	BW25113	F06	46827.1	18767.4	0.40078
	recA	F07	50054.5	1251.78	0.0250083			recA	F08	44684.8	1000.53	0.0223908
	tisB	F09	52077.6	17054.2	0.327476			tisB	F10	52709.2	16689.7	0.316637
	istR	F11	47795.2	4842.06	0.101309			istR	F12	48089.9	18721.3	0.389298
	dinQ	G01	52428.6	11876.6	0.226529			dinQ	G02	53737.3	25595.8	0.476313
	agrB	G03	59206.1	9263.42	0.156461			agrB	G04	53037	25387.8	0.478681
	shoB	G05	70665.1	10744.5	0.152049			shoB	G06	49282.9	26370.4	0.535082
	ohsC	G07	63228.3	18668	0.295247			ohsC	G08	81811.6	46155.3	0.564166
	IbsA	G09	61715.4	14086.7	0.228253			IbsA	G10	52902.2	35961.9	0.67978
	IbsB	G11	63022.6	15393.6	0.244256			IbsB	G12	52851.9	37595.1	0.711329
	IbsC	H01	62103	14804.7	0.238389			IbsC	H02	53577.1	39123.9	0.730235
	IbsD	H03	61049.7	12818.6	0.20997			IbsD	H04	52308.9	31614.5	0.604381
	IbsE	H05	58019.7	12796.4	0.220552			IbsE	H06	52054.9	36794.4	0.706839
	hokB	H07	58957	13248.8	0.22472			hokB	H08	52195.8	38688.9	0.741225
	rdlD	H09	49413.9	13336.9	0.269903			rdlD	H10	49902.2	38739	0.776298
	ldrD	H11	52267.6	12864.8	0.246133			ldrD	H12	49891	37807.8	0.757809
180	BW25113	A01	64718	4122.85	0.0637048		180	BW25113	A02	51995.7	16095.8	0.30956
	recA	A03	46806.3	972.28	0.0207724			recA	A04	50930.8	1139.96	0.0223825
	tisB	A05	51486.9	17289.5	0.335804			tisB	A06	64515.1	20895.1	0.32388
	istR	A07	48275.2	4068.58	0.0842789			istR	A08	46907	16173.2	0.344793
	dinQ	A09	54320.8	6921.39	0.127417			dinQ	A10	48527.8	24359.6	0.501971
	agrB	A11	52297.3	6290.38	0.120281			agrB	A12	50233.4	23182.8	0.461502
	shoB	B01	61072.6	7142.46	0.11695			shoB	B02	50865.9	24740.2	0.486381
	ohsC	B03	59542.1	8867.36	0.148926			ohsC	B04	51667.6	28886.2	0.559077
	IbsA	B05	57497.1	8664.02	0.150686			IbsA	B06	54801	35136.2	0.64116
	IbsB	B07	67282.1	8700.74	0.129317			IbsB	B08	51690.4	35734.9	0.691326
	IbsC	B09	61111.8	9204.31	0.150614			IbsC	B10	52128.7	37482.8	0.719044
	IbsD	B11	63053	8075.92	0.128081			IbsD	B12	52115.7	29304.3	0.562294
	IbsE	C01	54888.9	7900.84	0.143942			IbsE	C02	50781.5	33894.3	0.667453
	hokB	C03	57118.6	9047.44	0.158398			hokB	C04	51278.4	37188.4	0.725225
	rdlD	C05	56085.3	8793.9	0.156795			rdlD	C06	48230.2	36282	0.752268
	ldrD	C07	57905.5	7873.78	0.135976			ldrD	C08	48587.4	35315.5	0.726845
210	BW25113	C09	66539.2	3647.15	0.0548121		210	BW25113	C10	49174.4	13045.7	0.265294
	recA	C11	44790.5	1030.09	0.022998			recA	C12	54419.3	1215.18	0.02233
	tisB	D01	52659.7	17391.7	0.330266			tisB	D02	49411.5	17284.1	0.3498
	istR	D03	54828.1	3606.75	0.0657829			istR	D04	42190.2	13201.3	0.312899
	dinQ	D05	54957.6	5609.8	0.102075			dinQ	D06	42180.4	20817	0.493523
	agrB	D07	61589.9	5721.94	0.0929039			agrB	D08	52417.4	22120.1	0.422
	shoB	D09	50883.7	5568.18	0.10943			shoB	D10	51935.4	23199.2	0.446694
	ohsC	D11	55859.3	6889.88	0.123343			ohsC	D12	50943.7	27152	0.53298
	IbsA	E01	62520.1	6723.69	0.107545			IbsA	E02	52373.4	30214.4	0.576904
	IbsB	E03	61129.7	6991.32	0.114369			IbsB	E04	49753.1	30083.3	0.604652
	IbsC	E05	59782.2	7427.02	0.124235			IbsC	E06	49426.7	32348.3	0.65447
	IbsD	E07	71992.6	7053.62	0.097977			IbsD	E08	48976.9	25288	0.516325
	IbsE	E09	51152.3	6374.06	0.124609			IbsE	E10	45483.3	28123.4	0.618323
	hokB	E11	56886.6	7158.11	0.125831			hokB	E12	47026.8	31760.8	0.675378
	rdlD	F01	53755.3	5839.35	0.108628			rdlD	F02	47655.2	30509.5	0.640213
	ldrD	F03	50766.4	5737.21	0.113012			ldrD	F04	43865.2	29372.2	0.669602
240	BW25113	F05	246463	13204.5	0.0535758		240	BW25113	F06	139281	23626	0.169628
	recA	F07	54434.7	1300.96	0.0238994			recA	F08	33188.9	809.71	0.024397
	tisB	F09	57908	18155.7	0.313527			tisB	F10	56952.1	17367.4	0.304948
	istR	F11	51191.6	2356.76	0.046038			istR	F12	39473.5	8747.5	0.221605
	dinQ	G01	57667.2	3738.54	0.0648296			dinQ	G02	48810.1	16831.5	0.344837
	agrB	G03	54676.1	3512.33	0.0642389			agrB	G04	51714	15270.4	0.295286
	shoB	G05	54544.3	3504.78	0.0642556			shoB	G06	52794.5	16372.7	0.310122
	ohsC	G07	61450.8	3996.9	0.0650423			ohsC	G08	60275.6	23721.4	0.393549
	IbsA	G09	58537.8	4414.51	0.075413			IbsA	G10	54407.9	21526.7	0.395654
	IbsB	G11	57153.9	4187.43	0.0732659			IbsB	G12	54067.2	20830.5	0.38527
	IbsC	H01	55895.8	4452.3	0.0796536			IbsC	H02	45224	20833.5	0.460672
	IbsD	H03	56855.7	3951.1	0.0694934			IbsD	H04	45838.1	19245.8	0.419865
	IbsE	H05	48114.6	4154.88	0.0863539			IbsE	H06	40553.1	19823.9	0.488839
	hokB	H07	57359.7	5203.03	0.0907088			hokB	H08	42955.5	23172	0.539441
	rdlD	H09	45019.3	3899.98	0.086629			rdlD	H10	40025.7	22155.8	0.55354
	ldrD	H11	42982.9	3797.38	0.0883464			ldrD	H12	40093.8	21435.8	0.534643
270	BW25113	A01	55715.3	1651.22	0.0296367		270	BW25113	A02	68366.4	249.47	0.00364902
	recA	A03	176450	3110.69	0.0176293			recA	A04	155862	3172.38	0.0203538
	tisB	A05	67455	24033.2	0.356286			tisB	A06	78894.6	1221.46	0.0154822
	istR	A07	59910	3183.24	0.0531337			istR	A08	83854.8	306.95	0.00366049
	dinQ	A09	178514	16084.5	0.0901025			dinQ	A10	154120	50832.1	0.329821
	agrB	A11	57661.2	4836.72	0.0838817			agrB	A12	41547.6	12055.6	0.290164
	shoB	B01	52067.2	4320.97	0.0829883			shoB	B02	39341.1	12808.8	0.325584
	ohsC	B03	53038.7	4636.09	0.0874096			ohsC	B04	45252.3	20739.1	0.458299
	IbsA	B05	67737.4	6042.32	0.0892021			IbsA	B06	52415.1	19671.7	0.375306
	IbsB	B07	54542.4	5537.92	0.101534			IbsB	B08	43805.3	19018.9	0.434168
	IbsC	B09	50841.1	5403.99	0.106292			IbsC	B10	41280.8	19365.3	0.469111
	IbsD	B11	50583.1	3830.93	0.0757354			IbsD	B12	45014.4	15071.7	0.33482
	IbsE	C01	50311.3	4993.57	0.0992534			IbsE	C02	39037.4	16419.6	0.420612
	hokB	C03	45411.3	5042.32	0.111037			hokB	C04	41934.8	20302.4	0.484141
	rdlD	C05	43925.7	4206.18	0.0957567			rdlD	C06	38537.6	18869.4	0.489638
	ldrD	C07	43997.1	4123.29	0.0937174			ldrD	C08	39893.7	18666.2	0.467899
300	BW25113	C09	54635.1	1349.79	0.0247055		300	BW25113	C10	32197.8	3723.93	0.115658
	recA	C11	44849.2	1041.74	0.0232276			recA	C12	57275	1346.02	0.023501
	tisB	D01	53745.4	17271.2	0.321352			tisB	D02	71749.8	24003.6	0.334545
	istR	D03	47755.4	2779.58	0.0582045			istR	D04	38184.8	5649.38	0.147948
	dinQ	D05	60845.1	4201.29	0.0690489			dinQ	D06	41626	12247.6	0.29423
	agrB	D07	50984.3	4076.06	0.0799474			agrB	D08	44218.5	10938.6	0.247376
	shoB	D09	50060.6	4089.89	0.0816988			shoB	D10	39581.5	10683.6	0.269915
	ohsC	D11	52345.3	5753.97	0.109923			ohsC	D12	45396.1	18943.7	0.417298
	IbsA	E01	64933.1	6070.98	0.0934959			IbsA	E02	47824	14409.7	0.301307
	IbsB	E03	53225.2	5141.35	0.0965961			IbsB	E04	43293.3	14530.3	0.335624
	IbsC	E05	52369.1	5769.9	0.110178			IbsC	E06	41096.3	15734.7	0.382873
	IbsD	E07	62828.1	4970.25	0.0791087			IbsD	E08	41923	10493.2	0.250298
	IbsE	E09	47597.8	5576.88	0.117167			IbsE	E10	36917	12879.1	0.348867
	hokB	E11	51541.5	6302.67	0.122283			hokB	E12	40932.3	16846.1	0.41156
	rdlD	F01	43818	4598.93	0.104955			rdlD	F02	38826.7	15678.2	0.4038
	ldrD	F03	43082.1	4325.49	0.100401			ldrD	F04	38238	14826.4	0.387739
Day-5
0	BW25113	A01	229713	6959.23	0.0302953		0	BW25113	A02	55963.1	1981.29	0.0354035
	recA	A03	45343.8	979.06	0.0215919			recA	A04	45309	938.84	0.0207208
	tisB	A05	36238.9	1196.03	0.0330041			tisB	A06	35502.3	1202.28	0.0338648
	istR	A07	35947.4	1303.92	0.036273			istR	A08	35640.1	1214.25	0.0340698
	dinQ	A09	36206	1337.73	0.0369477			dinQ	A10	35290.1	1258.23	0.0356539
	agrB	A11	38374.9	1261.52	0.0328736			agrB	A12	33973.7	1224.86	0.0360531
	shoB	B01	36131.1	1303.92	0.0360886			shoB	B02	33188.6	1191.94	0.0359141
	ohsC	B03	34871.5	1333.32	0.0382352			ohsC	B04	32943.5	1183.77	0.0359334
	IbsA	B05	38689.1	1350.26	0.0349003			IbsA	B06	36516.7	1188.62	0.03255
	IbsB	B07	40777.3	1479.06	0.0362717			IbsB	B08	36986.8	1260.27	0.0340735
	IbsC	B09	35242.7	1198.11	0.0339959			IbsC	B10	31295	1044.53	0.0333769
	IbsD	B11	35623.9	1261.16	0.0354021			IbsD	B12	34243	1179.56	0.0344468
	IbsE	C01	32402.2	1187.07	0.0366354			IbsE	C02	30952	1051.84	0.0339829
	hokB	C03	34452.8	1829.69	0.0531071			hokB	C04	30732.6	1660.4	0.0540273
	rdlD	C05	31684.7	1168.06	0.0368651			rdlD	C06	29772.8	1025.18	0.0344335
	ldrD	C07	32832.7	1210.18	0.036859			ldrD	C08	28159.8	1000.91	0.0355439
30	BW25113	C09	89208.3	526.14	0.00589788		30	BW25113	C10	143199	5788.28	0.0404211
	recA	C11	105917	2004.91	0.018929			recA	C12	57008.6	1151.63	0.020201
	tisB	D01	34696.1	1512.58	0.0435952			tisB	D02	39476.4	1612.47	0.0408464
	istR	D03	34461.3	1930.14	0.0560088			istR	D04	35074	1834.61	0.0523069
	dinQ	D05	37298.3	2175.13	0.0583171			dinQ	D06	36413	1960.28	0.0538346
	agrB	D07	33121.4	1831.46	0.0552954			agrB	D08	35121.5	1914.89	0.0545219
	shoB	D09	34766.9	2165.38	0.0622828			shoB	D10	36532.3	2096.68	0.0573925
	ohsC	D11	33966	2050.89	0.0603806			ohsC	D12	34847.8	1925.36	0.0552505
	IbsA	E01	41667.2	2876.81	0.0690425			IbsA	E02	41014.6	2515.58	0.0613337
	IbsB	E03	38409.3	2781.5	0.0724174			IbsB	E04	39586.2	2596.96	0.0656027
	IbsC	E05	31235.4	2494.48	0.0798607			IbsC	E06	35803.4	2418.59	0.067552
	IbsD	E07	35920.9	2523.76	0.0702588			IbsD	E08	38753.9	2335.66	0.060269
	IbsE	E09	32437.7	2552.3	0.0786832			IbsE	E10	35003.7	2432.14	0.0694824
	hokB	E11	31599.1	3821.25	0.120929			hokB	E12	34792.8	4144.47	0.119119
	rdlD	F01	28982.3	2672.11	0.0921979			rdlD	F02	32500.6	2508.63	0.0771872
	ldrD	F03	27881.7	2666.61	0.0956401			ldrD	F04	32464.6	2533.42	0.0780363
60	BW25113	F05	51521.6	8040.1	0.156053		60	BW25113	F06	51322.9	8371.69	0.163118
	recA	F07	57812.9	1842.05	0.0318623			recA	F08	43122.7	898.12	0.0208271
	tisB	F09	38194.6	5269.31	0.13796			tisB	F10	41227.2	5365.25	0.130139
	istR	F11	39189.5	7880.46	0.201086			istR	F12	42536.6	7957.04	0.187064
	dinQ	G01	37634.9	7780.2	0.206728			dinQ	G02	42553.7	7808.85	0.183506
	agrB	G03	36629.7	6890.32	0.188107			agrB	G04	38787.5	7233.37	0.186487
	shoB	G05	47354.5	7250.16	0.153104			shoB	G06	39608.6	8210.45	0.20729
	ohsC	G07	40629.3	7497.67	0.184538			ohsC	G08	43045.4	7309.8	0.169816
	IbsA	G09	48611.5	11845.7	0.243682			IbsA	G10	44137.3	10454.4	0.236861
	IbsB	G11	41682.8	10535.4	0.252752			IbsB	G12	46433.4	10765	0.231838
	IbsC	H01	38302.1	10594.6	0.276608			IbsC	H02	41856.5	10542.9	0.251883
	IbsD	H03	41380.8	9328.32	0.225426			IbsD	H04	43136.1	9248.73	0.214408
	IbsE	H05	37971.7	9905.17	0.260856			IbsE	H06	40755.5	9890.24	0.242673
	hokB	H07	43168.9	15918.1	0.36874			hokB	H08	45064	15688.9	0.348147
	rdlD	H09	34637.5	10840.5	0.31297			rdlD	H10	39302.2	10759.8	0.273769
	ldrD	H11	36174.6	10283.4	0.284272			ldrD	H12	39267.3	10462.8	0.266449
90	BW25113	A01	79493.6	10144.9	0.127618		90	BW25113	A02	47807.8	14472.1	0.302715
	recA	A03	42178.6	1246.62	0.0295557			recA	A04	45185.5	967.6	0.0214139
	tisB	A05	47679.6	10566.2	0.221608			tisB	A06	47495.4	9931.05	0.209095
	istR	A07	45931.1	12905.2	0.28097			istR	A08	44137.4	14402	0.3263
	dinQ	A09	45823.8	14699.8	0.32079			dinQ	A10	52822.5	16087.4	0.304557
	agrB	A11	39888.9	12462	0.312418			agrB	A12	44779.1	13760.3	0.307292
	shoB	B01	50289.8	15975.6	0.31767			shoB	B02	44395.9	15753.2	0.354833
	ohsC	B03	46377.9	13437.5	0.28974			ohsC	B04	46058.3	13332.6	0.289471
	IbsA	B05	49094.6	19857.4	0.404472			IbsA	B06	52824.9	20506.5	0.388197
	IbsB	B07	47834.4	22055.4	0.461078			IbsB	B08	52108.6	21533.2	0.413238
	IbsC	B09	43116.2	18912.9	0.43865			IbsC	B10	46363.3	19186.2	0.413823
	IbsD	B11	48044.8	18315.3	0.381214			IbsD	B12	49628.7	18474	0.372244
	IbsE	C01	43474.9	19818.2	0.455852			IbsE	C02	43911	18984	0.43233
	hokB	C03	56361.9	27110.6	0.48101			hokB	C04	53633.9	26815	0.499964
	rdlD	C05	44792.8	18312.2	0.40882			rdlD	C06	43292.4	18464.3	0.426502
	ldrD	C07	45708	18436	0.403342			ldrD	C08	44466.7	18434.8	0.414576
120	BW25113	C09	58089.3	17010.9	0.29284		120	BW25113	C10	53326.8	20815.2	0.390332
	recA	C11	53348.1	1348.22	0.0252721			recA	C12	48345.9	1071.78	0.022169
	tisB	D01	44196.9	12948.8	0.292979			tisB	D02	49141.7	13602.9	0.276809
	istR	D03	49720.9	7580.01	0.152451			istR	D04	43574.8	17800.7	0.408508
	dinQ	D05	53303.3	19586.4	0.367452			dinQ	D06	50262.6	22173.2	0.441147
	agrB	D07	49894	13142.3	0.263405			agrB	D08	48340.7	19966.7	0.413042
	shoB	D09	52749.1	19129.5	0.362652			shoB	D10	47436.3	23599.3	0.497494
	ohsC	D11	49123.5	20139.7	0.409981			ohsC	D12	49575.2	21139.1	0.426404
	IbsA	E01	52479.1	23717.3	0.451938			IbsA	E02	51763.6	31176.8	0.602292
	IbsB	E03	58962.5	29255.2	0.496167			IbsB	E04	53482.1	34506.4	0.645195
	IbsC	E05	53926.8	25354.8	0.470171			IbsC	E06	50610.1	30233.7	0.597384
	IbsD	E07	53179.7	21364	0.401732			IbsD	E08	51687.4	28361.4	0.548711
	IbsE	E09	51208.8	21687.5	0.423512			IbsE	E10	45691.9	29042.3	0.635611
	hokB	E11	59170.8	33348.3	0.563594			hokB	E12	58687.3	36814.1	0.627292
	rdlD	F01	44755.7	20713.9	0.462823			rdlD	F02	44770.2	27182.2	0.607149
	ldrD	F03	47797.6	21475.5	0.449302			ldrD	F04	47095.7	28180.9	0.598375
150	BW25113	F05	74373.1	11616	0.156185		150	BW25113	F06	54279	22893	0.421766
	recA	F07	53923.1	1802.4	0.0334254			recA	F08	47168.3	1080.28	0.0229027
	tisB	F09	44350.8	14995.6	0.338114			tisB	F10	48077.6	15413.4	0.320594
	istR	F11	47334.3	4749.01	0.100329			istR	F12	43597.2	16915.2	0.387987
	dinQ	G01	57724	11304.7	0.19584			dinQ	G02	49393.6	25010.8	0.506356
	agrB	G03	45184.7	7135.14	0.157911			agrB	G04	44377.6	19518	0.439817
	shoB	G05	50761.5	10710.7	0.211			shoB	G06	49150.6	26496.8	0.539094
	ohsC	G07	51253.7	13916.1	0.271514			ohsC	G08	49556.7	25834.9	0.52132
	IbsA	G09	53262.7	13705.6	0.257321			IbsA	G10	47354.9	32554.7	0.687462
	IbsB	G11	64473.3	16133.8	0.250239			IbsB	G12	55368.4	40898.6	0.738663
	IbsC	H01	51755.7	12778	0.24689			IbsC	H02	53490.5	35398.7	0.661776
	IbsD	H03	54239.4	12202.1	0.224968			IbsD	H04	50977.1	31181	0.611668
	IbsE	H05	48006.9	12284.7	0.255895			IbsE	H06	45480.1	33054.3	0.726786
	hokB	H07	59380.2	26930.3	0.453522			hokB	H08	55706.1	42741.8	0.767274
	rdlD	H09	50832.7	12231.3	0.240619			rdlD	H10	45275.3	30984.1	0.684349
	ldrD	H11	46564.9	11233.3	0.241239			ldrD	H12	44451.7	30328.2	0.682273
180	BW25113	A01	62310.4	7898.06	0.126753		180	BW25113	A02	51296.9	21313.2	0.415488
	recA	A03	60984.5	1462.23	0.0239771			recA	A04	40991	981.79	0.0239514
	tisB	A05	46454.4	16110.6	0.346805			tisB	A06	48809.9	16261.7	0.333165
	istR	A07	53660.8	4447.29	0.0828778			istR	A08	39421.4	14200.9	0.360233
	dinQ	A09	50616.4	7404.07	0.146278			dinQ	A10	50440.7	24035.6	0.476512
	agrB	A11	47745	5646.82	0.11827			agrB	A12	43161.9	17504.6	0.405557
	shoB	B01	51574	7334.24	0.142208			shoB	B02	46392	25009	0.539081
	ohsC	B03	53236.8	8078.73	0.151751			ohsC	B04	46185.7	25846.2	0.559615
	IbsA	B05	64003.1	10289.1	0.16076			IbsA	B06	48139.9	32451.2	0.674101
	IbsB	B07	58659.4	10015.6	0.170741			IbsB	B08	50641.2	36250.7	0.715835
	IbsC	B09	50634.3	8389.51	0.165688			IbsC	B10	48596.2	32501.6	0.668809
	IbsD	B11	58799.9	8500.66	0.144569			IbsD	B12	49964.3	28867	0.577752
	IbsE	C01	49794.9	8666.05	0.174035			IbsE	C02	44108.8	31069.8	0.704391
	hokB	C03	59697.2	16517	0.276679			hokB	C04	46967.3	38072.2	0.810611
	rdlD	C05	52775.3	7340.84	0.139096			rdlD	C06	44138	28783.7	0.65213
	ldrD	C07	50107	7533.47	0.150348			ldrD	C08	42072.3	28334.3	0.673466
210	BW25113	C09	64544.7	4705.41	0.0729016		210	BW25113	C10	45953.7	16986.8	0.369649
	recA	C11	43140.7	1112.26	0.0257821			recA	C12	41958.3	1036.77	0.0247096
	tisB	D01	51482.1	17519.5	0.340302			tisB	D02	46677.3	16399.1	0.351329
	istR	D03	46340.5	4026.98	0.0868997			istR	D04	38054.3	11711.6	0.30776
	dinQ	D05	49473.4	5897.77	0.119211			dinQ	D06	42836.2	21511.8	0.502188
	agrB	D07	46393.3	4938.96	0.106458			agrB	D08	40933.1	14551	0.355482
	shoB	D09	50720.5	6600.72	0.130139			shoB	D10	46774.2	22594.1	0.483047
	ohsC	D11	52473.6	6826.72	0.130098			ohsC	D12	43762.4	23272.2	0.531785
	IbsA	E01	53438.4	7984.62	0.149417			IbsA	E02	47647.8	29422.2	0.617493
	IbsB	E03	49316.5	7969.26	0.161594			IbsB	E04	47414.3	30969.6	0.65317
	IbsC	E05	52879.9	7853.3	0.148512			IbsC	E06	43777.3	27852.8	0.636238
	IbsD	E07	60511.5	7294.19	0.120542			IbsD	E08	46974.2	24470.6	0.520936
	IbsE	E09	51552.5	7309.25	0.141783			IbsE	E10	41453.7	26621.6	0.6422
	hokB	E11	55580.6	12411.4	0.223305			hokB	E12	49568.4	37149.9	0.749469
	rdlD	F01	57185	7539.66	0.131847			rdlD	F02	39885.1	24152.7	0.605557
	ldrD	F03	42278.6	5648.25	0.133596			ldrD	F04	39302.5	24325.3	0.618926
240	BW25113	F05	75525.6	3383.63	0.0448011		240	BW25113	F06	47306.2	13756.4	0.290795
	recA	F07	42165.6	1195.5	0.0283525			recA	F08	44918.9	1103.33	0.0245627
	tisB	F09	45303.6	15324.3	0.338259			tisB	F10	44193.4	16868.8	0.381703
	istR	F11	46194.5	3952.15	0.0855546			istR	F12	42872.4	10323.9	0.240806
	dinQ	G01	51245.3	6210.83	0.121198			dinQ	G02	46002.7	19265.1	0.418783
	agrB	G03	50035.2	4978.27	0.0994955			agrB	G04	43426.8	13170.2	0.303273
	shoB	G05	51065.5	6351.78	0.124385			shoB	G06	45501	21338.3	0.468963
	ohsC	G07	53689.2	6384.08	0.118908			ohsC	G08	42363.6	21353.2	0.504045
	IbsA	G09	71023.1	9704.97	0.136645			IbsA	G10	53485	27947.8	0.522535
	IbsB	G11	57567.2	8560.5	0.148705			IbsB	G12	45106.5	27081.3	0.600387
	IbsC	H01	46414.7	6602.19	0.142244			IbsC	H02	43221.5	25226.2	0.583648
	IbsD	H03	61606.6	6938.07	0.112619			IbsD	H04	45602.7	20228.9	0.44359
	IbsE	H05	45920.8	6679.52	0.145457			IbsE	H06	40256.3	23195.2	0.576189
	hokB	H07	54656.5	10240.9	0.187368			hokB	H08	50073.6	34044	0.679879
	rdlD	H09	41747.5	5514.12	0.132083			rdlD	H10	39833.6	21470.9	0.539015
	ldrD	H11	42578	5768.95	0.135491			ldrD	H12	39716.6	21422.1	0.539375
270	BW25113	A01	54878.2	4133.53	0.0753219		270	BW25113	A02	46793.3	13025	0.278353
	recA	A03	39679.5	993.07	0.0250273			recA	A04	41460	1020.61	0.0246167
	tisB	A05	43212.5	15876.4	0.367403			tisB	A06	46387.4	17215.3	0.37112
	istR	A07	40739.5	3159.36	0.0775502			istR	A08	37215.9	9159.2	0.24611
	dinQ	A09	44490.3	5390.89	0.12117			dinQ	A10	43419.2	18245.6	0.420221
	agrB	A11	43771	4188.94	0.0957012			agrB	A12	41654.2	12067.7	0.289711
	shoB	B01	52075.9	6160.63	0.118301			shoB	B02	44969.1	19855.8	0.441544
	ohsC	B03	49764.8	5748.73	0.115518			ohsC	B04	45157.8	21656.2	0.479567
	IbsA	B05	63529.6	8230.63	0.129556			IbsA	B06	49728.8	24909.5	0.500908
	IbsB	B07	54510.7	7724.68	0.141709			IbsB	B08	43987.4	24252.7	0.551356
	IbsC	B09	46112.3	6812.1	0.147728			IbsC	B10	43115.9	22846	0.529875
	IbsD	B11	59900.8	6676.03	0.111451			IbsD	B12	43975.7	17609.1	0.400427
	IbsE	C01	43485.7	6260.68	0.143971			IbsE	C02	39637.1	20560.5	0.518718
	hokB	C03	51190.3	9367.29	0.18299			hokB	C04	46859	29580.1	0.631257
	rdlD	C05	44421.2	5811.54	0.130828			rdlD	C06	37890.8	19426.6	0.5127
	ldrD	C07	43751.5	5434.23	0.124207			ldrD	C08	37414	18701.7	0.49986
300	BW25113	C09	52044.7	3397.27	0.065276		300	BW25113	C10	42506.3	9477.83	0.222974
	recA	C11	38168.1	983.81	0.0257757			recA	C12	41276.1	1031.25	0.0249842
	tisB	D01	44583.4	16348.2	0.366687			tisB	D02	46059.5	16279.8	0.353451
	istR	D03	37567	2998.04	0.0798052			istR	D04	34184.4	6664.8	0.194966
	dinQ	D05	49226	5603.26	0.113827			dinQ	D06	41701.3	15000	0.3597
	agrB	D07	47105.8	4022.4	0.0853907			agrB	D08	37016.1	9046.15	0.244384
	shoB	D09	49245.4	5740.78	0.116575			shoB	D10	42954.9	16591.4	0.386251
	ohsC	D11	51693.4	6065.17	0.11733			ohsC	D12	41228.2	18399.7	0.446288
	IbsA	E01	57486.1	8182.14	0.142332			IbsA	E02	48705.3	20742.3	0.425873
	IbsB	E03	52132.8	7761.47	0.148879			IbsB	E04	40059	18578.5	0.463779
	IbsC	E05	50576.6	7322.19	0.144774			IbsC	E06	38148.8	18271.9	0.478964
	IbsD	E07	64592.3	7203.56	0.111524			IbsD	E08	41220	12245.7	0.297081
	IbsE	E09	48002	6979.36	0.145397			IbsE	E10	36568.9	16136.3	0.441256
	hokB	E11	54355.6	8352.01	0.153655			hokB	E12	43812.4	23332.1	0.532546
	rdlD	F01	38685.1	5115.96	0.132246			rdlD	F02	38457.1	15541.2	0.404119
	ldrD	F03	41757.9	5237.88	0.125435			ldrD	F04	33938.2	14126.7	0.416249

## Sheet: Figure 4
A-C	See. Fig 1C & 3C

## Sheet: Figure 5
A&B			Time following treatment (min)											Time following treatment (min) - FSC-A											Time following treatment (min) - FLA-1
	Strain	Biological replicate	0	30	60	90	120	180	240	300		Strain	Biological replicate	0	30	60	90	120	180	240	300		Strain	Biological replicate	0	30	60	90	120	180	240	300
	MG1655	1	0.0138106	0.0141693	0.0135332	0.0149881	0.015218	0.0155874	0.0156517	0.0157154		MG1655	1	14816.2	17741.8	22809.8	25236.7	24645.8	23202.1	21869.2	21912.8		MG1655	1	189.84	215.88	272.32	349.03	414.2	529.45	508.06	499.47
	pumuDC-Gfp	2	0.0123109	0.0130091	0.0127319	0.0145742	0.0154035	0.0160605	0.0152354	0.0147634		pumuDC-GFP	2	15832.3	19432.5	24885.5	25980.9	25359.7	23747.7	23486.1	24818.9		pumuDC-GFP	2	189.68	222.07	282.73	359.02	453.46	552.44	522.85	512.67
		3	0.0158384	0.0176421	0.0178935	0.0203994	0.0254222	0.0249571	0.0229376	0.0235486			3	13390.8	14492.6	16533.4	17586.8	18321.8	18523	17761.2	18162.4			3	201.14	204.15	255.94	320.2	480.21	727.94	747.68	735.86
		4	0.0159694	0.0156579	0.0178035	0.0214215	0.0246513	0.0238637	0.0237345	0.024224			4	14195.2	15984.9	17927.9	18600	18906.5	19502	17649.8	18684			4	195.23	207.81	285.2	372.09	523.78	764.4	760.94	754.71
	tisB	1	0.0162629	0.0182074	0.0157465	0.0178587	0.0230174	0.0532875	0.102496	0.132616		tisB	1	14014.1	15159.2	17410.3	18115.5	18395.2	19625	19620	20488.9		tisB	1	207.72	219.63	253.46	294.09	393.83	1010.59	2070	2610.77
	pumuDC-Gfp	2	0.0184933	0.0184903	0.0181531	0.0205493	0.0351472	0.0917838	0.142124	0.160959		pumuDC-GFP	2	12887.9	14005.8	15066.3	16741.7	15272.9	15167.4	16076.5	17187.3		pumuDC-GFP	2	193.6	207.63	259.67	323.06	512.39	1382.33	2293.6	2889.34
		3	0.0162451	0.0176508	0.0162832	0.0179109	0.0232717	0.049725	0.0860106	0.103458			3	13883.5	15139.8	17552.5	18563	18600.3	18984.4	19855.1	20479			3	202.32	221.45	268.73	310.12	406.34	928.52	1673.93	2055.23
		4	0.0189483	0.0169013	0.0197145	0.0205175	0.0292482	0.0768064	0.138227	0.160496			4	12320.3	14248.6	14696.3	16822.7	16870.4	17754.4	18299.1	18919.8			4	192.51	209.92	259.91	323.64	495.12	1412.11	2514.48	3216.95
	istR	1	0.017943	0.0173469	0.019997	0.0188536	0.0182914	0.0180349	0.0192605	0.0238964		istR	1	13204.6	15353.7	15239.8	16940.5	15890	15128.5	16814.2	16062.2		istR	1	200.21	219.91	272.15	309.63	347.05	344	343.58	354.41
	pumuDC-Gfp	2	0.0125164	0.0140688	0.013788	0.0144959	0.0162542	0.0132928	0.0145917	0.0137241		pumuDC-GFP	2	15933.5	17098.2	19623.7	20492.8	18765.6	18938	17593.5	19441		pumuDC-GFP	2	184.34	219.97	267.35	306.47	352.98	333.51	324.3	331.11
		3	0.0189754	0.0174869	0.0195827	0.0191402	0.017939	0.0163307	0.0164333	0.0158245			3	12547.3	14401.1	15190.5	15713	15332.5	14541.3	14699.5	16058.6			3	194.35	214.85	264.03	300.18	341.35	333.53	327.93	339.16
		4	0.018668	0.0177003	0.0200034	0.0186663	0.0189135	0.0156739	0.0158985	0.0168273			4	12677.9	14482.8	14943.4	16429.7	15082.4	15214.4	15302.1	15679.3			4	193.79	217.17	268.36	303.26	347.72	347.96	349.32	345.4
			Time following treatment / T-test (two tail, unpaired)
			0	30	60	90	120	180	240	300
		MG1655 vs tisB	0.0379167	0.0440474	0.273077	0.508689	0.111725	0.00350967	0.00040961	0.000134907
		MG1655 vs istR	0.19709	0.290697	0.21318	0.979267	0.44883	0.160674	0.296683	0.572177
		tisB vs istR	0.792635	0.259045	0.641393	0.330478	0.0154578	0.00202356	0.000329695	0.00012045
		MG1655 0 vs 180 min						0.0767663
C		Biological replicates							Biological replicates
	MG1655	1			2			3			tisB	1			2			3
	pH	RifR colonies	Total CFU/ml	x10^7	RifR colonies	Total CFU/ml	x10^7	RifR colonies	Total CFU/ml	x10^7	pH	RifR colonies	Total CFU/ml	x10^7	RifR colonies	Total CFU/ml	x10^7	RifR colonies	Total CFU/ml	x10^7
	5.2	267	3543122000	7.53573	393	2.12587e+09	18.4865	303	3188809800	9.50198	5.2	1741	4960370800	33.4451	1659	4960370800	33.4451	1681	4783214700	35.1437
	5.5	286	3365965900	8.49682	217	3.01165e+09	7.20534	226	1.94872e+09	11.5974	5.5	1373	6.02331e+09	24.673	1355	5491839100	24.673	1832	4074590300	44.9616
	6	158	2303029300	6.86053	114	1771561000	6.435	91	2480185400	3.66908	6	1015	10806522100	18.416	1044	5.669e+09	18.416	1825	5.669e+09	32.1927
	6.5	111	1.41725e+09	7.83208	148	3.89743e+09	3.79737	228	4.25175e+09	5.3625	6.5	997	8149180600	18.289	972	5314683000	18.289	1616	4074590300	39.6604
	7	229	1771561000	12.9265	279	3.01165e+09	9.26401	360	2.12587e+09	16.9342	7	1082	6.55478e+09	16.211	919	5.669e+09	16.211	1571	4783214700	32.844
	7.5	535	2.8345e+09	18.8746	682	3.01165e+09	22.6454	769	3.89743e+09	19.7309	7.5	1032	5314683000	14.7952	996	6731931800	14.7952	1569	3.72028e+09	42.1743
	8	842	2.12587e+09	39.6073	1086	5.13753e+09	21.1386	850	2480185400	34.2716	8	1771	6.90909e+09	23.6621	1551	6.55478e+09	23.6621	1865	4783214700	38.9905
		MG1655							tisB
	Biological replicate	5.2	5.5	6	6.5	7	7.5	8	5.2	5.5	6	6.5	7	7.5	8
	1	7.53573	8.49682	6.86053	7.83208	12.9265	18.8746	39.6073	33.4451	24.673	18.416	18.289	16.211	14.7952	23.6621
	2	18.4865	7.20534	6.435	3.79737	9.26401	22.6454	21.1386	33.4451	24.673	18.416	18.289	16.211	14.7952	23.6621
	3	9.50198	11.5974	3.66908	5.3625	16.9342	19.7309	34.2716	35.1437	44.9616	32.1927	39.6604	32.844	42.1743	38.9905
			pH / T-test (two tail, unpaired)
			5.2	5.5	6	6.5	7	7.5	8
		MG1655 vs tisB	0.0029126	0.0315819	0.0209776	0.0521575	0.2182	0.72255	0.71854

## Sheet: Figure S1
A	ΔrecA	FSC-A			FL1-A			FL1-A/FSC-A
	Time	#1	#2	#3	#1	#2	#3	#1	#2	#3
	0	34418.3	35205.4	36310.3	902.81	842.4	737.18	0.0262305	0.0239282	0.0203022
	30	30595.7	30464.5	32078.4	895.53	720.98	732.32	0.0292698	0.0236662	0.0228291
	60	30120.2	31374.5	31663.3	891.45	724.36	737.16	0.0295964	0.0230875	0.0232812
	90	32260.1	29288.6	33242.8	972.6	691.15	753.49	0.0301487	0.0235979	0.0226662
	120	30125.8	28234	31474.4	907.2	671.8	726.03	0.0301138	0.023794	0.0230673
	150	26061	28213.1	31094.1	816.69	673.75	728.11	0.0313377	0.0238808	0.0234163
	180	30372.1	29528.5	33288.8	945.6	715.6	784.28	0.0311338	0.0242342	0.0235599
	210	25271.8	29994.9	33740.9	790.8	732.06	779.98	0.0312917	0.0244061	0.0231168
	240	26586.9	32019.3	34952.2	836.15	784.67	796.93	0.0314497	0.0245062	0.0228006
	270	26409.4	28246.3	34926.2	840.23	726.24	839.34	0.0318156	0.0257109	0.0240318
	300	28230.6	30331.6	33925.1	899.03	745.75	832.42	0.0318459	0.0245866	0.024537
	330	28991.5	31567.8	34224.1	937.75	810.21	859.01	0.0323457	0.0256658	0.0250996
	360	28179.4	30984.1	33018.4	923.33	765.77	872.49	0.0327661	0.0247149	0.0264243
B	ΔrecB	FSC-A			FL1-A			FL1-A/FSC-A
	Time	#1	#2	#3	#1	#2	#3	#1	#2	#3
	0	26382.4	30485.5	26780.8	1032.03	1108.65	1032.29	0.0391182	0.0363665	0.0385459
	30	25019.5	30129.8	25900.5	997.64	1025.1	964.95	0.0398745	0.0340228	0.037256
	60	30374.2	33971.9	29309.7	1178.18	1188.65	1086.79	0.0387888	0.0349892	0.0370795
	90	32135.3	36240.7	31288.9	1288.16	1464.16	1209.56	0.0400856	0.040401	0.0386578
	120	33574.8	35834.3	31993.4	1445.97	1560.52	1380.28	0.0430672	0.0435482	0.0431427
	150	32390.6	35360.4	31541.3	1511.35	1657.86	1390.35	0.0466602	0.0468846	0.0440804
	180	35050.7	34302.3	34855.2	1530.48	1690.53	1417.65	0.0436648	0.0492832	0.0406725
	210	34461.8	34459.8	31455.7	1578.56	1709.93	1467.35	0.045806	0.049621	0.0466482
	240	34801.7	34986	31197.6	1613.24	1711.45	1426.42	0.0463553	0.0489181	0.0457221
	270	35015.2	37187.8	30008.7	1634.55	1755.78	1431.05	0.0466812	0.0472139	0.0476878
	300	33466	37224.8	30188.5	1661.81	1759.04	1398.39	0.0496567	0.0472545	0.0463219
	330	33069.9	35698	29611.3	1608.09	1805.42	1393.4	0.048627	0.0505748	0.0470564
	360	31776.7	36879.4	29000.6	1466.79	1818.79	1405.6	0.0461593	0.0493172	0.048468
C	ΔrecC	FSC-A			FL1-A			FL1-A/FSC-A
	Time	#1	#2	#3	#1	#2	#3	#1	#2	#3
	0	28431.5	30032.9	27061	1073.05	1148.09	1024.32	0.0377416	0.0382278	0.0378522
	30	25612.6	29882.8	29226.2	953.41	1077.48	1021.01	0.0372243	0.0360569	0.0349347
	60	29770.5	33840.1	33074.5	1057.05	1169.16	1156.2	0.0355066	0.0345495	0.0349575
	90	32336.2	35334.6	33019.5	1147.19	1382.26	1283.39	0.0354769	0.0391192	0.0388677
	120	35368.4	33865.3	31945.5	1228.59	1485.52	1242.43	0.0347369	0.0438656	0.0388922
	150	34418.7	36036.5	33420.2	1254.13	1601.33	1432.7	0.0364375	0.0444363	0.0428693
	180	34713.8	34471.4	34162.8	1267.6	1600.51	1497.1	0.0365158	0.0464301	0.0438225
	210	36127.2	36060.5	35311	1301.75	1708.2	1528.05	0.0360324	0.0473704	0.043274
	240	35239.3	35298.7	32324.6	1347.24	1696.9	1505.79	0.0382311	0.0480726	0.0465834
	270	36718.6	35515.4	30774.8	1420.57	1678.55	1489.9	0.038688	0.0472625	0.0484129
	300	36370.4	35695.8	32703.6	1425.4	1678.15	1495.54	0.0391912	0.0470125	0.0457301
	330	37402.5	36736.4	31642.5	1430	1748.38	1431.23	0.0382327	0.0475925	0.0452312
	360	33391.8	35572.3	32781.7	1302.48	1746.74	1507.25	0.039006	0.0491039	0.0459784
